# Supplementary material for: Platinum(ii) complexes of aryl guanidine-like derivatives as potential anticancer agents: between coordination and cyclometallation
Source: RSC Adv. 2025 Feb 4;15(5):3427–38. doi: 10.1039/d5ra00310e (PMC11791622; doi:10.1039/d5ra00310e)
Supplement: RA-015-D5RA00310E-s002 [file RA-015-D5RA00310E-s002.cif]

# Supplementary Information (SI) for RSC Advances.
# This journal is © The Royal Society of Chemistry 2025

####################################################################### 
# 
# This file contains crystal structure data downloaded from the 
# Cambridge Structural Database (CSD) hosted by the Cambridge 
# Crystallographic Data Centre (CCDC).
# 
# Full information about CCDC data access policies and citation 
# guidelines are available at http://www.ccdc.cam.ac.uk/access/V1 
# 
# Audit and citation data items may have been added by the CCDC. 
# Please retain this information to preserve the provenance of 
# this file and to allow appropriate attribution of the data. 
# 
#######################################################################

data_tcd152
_database_code_depnum_ccdc_archive 'CCDC 2391910'
loop_
_audit_author_name
_audit_author_address
'Brendan Twamley'
;TCD
Ireland
;
_audit_update_record             
;
2024-12-19 deposited with the CCDC.	2025-01-21 downloaded from the CCDC.
;
_audit_creation_date             2024-11-22
_audit_creation_method           
;
Olex2 1.5
(compiled 2024.02.16 svn.r378c4104 for OlexSys, GUI svn.r6928)
;
_shelx_SHELXL_version_number     2019/1
_chemical_name_common            ?
_chemical_name_systematic        ?
_chemical_formula_moiety         'C9 H14 Cl N3 O Pt S'
_chemical_formula_sum            'C9 H14 Cl N3 O Pt S'
_chemical_formula_weight         442.83
_chemical_absolute_configuration ad
_chemical_melting_point          ?
loop_
_atom_type_symbol
_atom_type_description
_atom_type_scat_dispersion_real
_atom_type_scat_dispersion_imag
_atom_type_scat_source
C C 0.0033 0.0016 'International Tables Vol C Tables 4.2.6.8 and 6.1.1.4'
H H 0.0000 0.0000 'International Tables Vol C Tables 4.2.6.8 and 6.1.1.4'
N N 0.0061 0.0033 'International Tables Vol C Tables 4.2.6.8 and 6.1.1.4'
O O 0.0106 0.0060 'International Tables Vol C Tables 4.2.6.8 and 6.1.1.4'
S S 0.1246 0.1234 'International Tables Vol C Tables 4.2.6.8 and 6.1.1.4'
Cl Cl 0.1484 0.1585 'International Tables Vol C Tables 4.2.6.8 and 6.1.1.4'
Pt Pt -1.7033 8.3905 'International Tables Vol C Tables 4.2.6.8 and 6.1.1.4'

_shelx_space_group_comment       
;
The symmetry employed for this shelxl refinement is uniquely defined
by the following loop, which should always be used as a source of
symmetry information in preference to the above space-group names.
They are only intended as comments.
;
_space_group_crystal_system      orthorhombic
_space_group_IT_number           33
_space_group_name_H-M_alt        'P n a 21'
_space_group_name_Hall           'P 2c -2n'
loop_
_space_group_symop_operation_xyz
'x, y, z'
'-x, -y, z+1/2'
'x+1/2, -y+1/2, z'
'-x+1/2, y+1/2, z+1/2'

_cell_length_a                   11.6799(6)
_cell_length_b                   8.0262(4)
_cell_length_c                   13.2131(7)
_cell_angle_alpha                90
_cell_angle_beta                 90
_cell_angle_gamma                90
_cell_volume                     1238.66(11)
_cell_formula_units_Z            4
_cell_measurement_reflns_used    9949
_cell_measurement_temperature    100(2)
_cell_measurement_theta_max      30.09
_cell_measurement_theta_min      2.97
_shelx_estimated_absorpt_T_max   0.388
_shelx_estimated_absorpt_T_min   0.227
_exptl_absorpt_coefficient_mu    11.694
_exptl_absorpt_correction_T_max  0.2935
_exptl_absorpt_correction_T_min  0.2002
_exptl_absorpt_correction_type   numerical
_exptl_absorpt_process_details   
;
SADABS-2014/3 (Bruker,2014/3) was used for absorption correction.
wR2(int) was 0.0626 before and 0.0508 after correction.
The Ratio of minimum to maximum transmission is 0.5981.
The \l/2 correction factor is 0.00150.
;
_exptl_absorpt_special_details   ?
_exptl_crystal_colour            colourless
_exptl_crystal_colour_primary    colourless
_exptl_crystal_density_diffrn    2.375
_exptl_crystal_density_meas      ?
_exptl_crystal_density_method    'not measured'
_exptl_crystal_description       fragment
_exptl_crystal_F_000             832
_exptl_crystal_size_max          0.18
_exptl_crystal_size_mid          0.1
_exptl_crystal_size_min          0.1
_exptl_transmission_factor_max   ?
_exptl_transmission_factor_min   ?
_diffrn_reflns_av_R_equivalents  0.0134
_diffrn_reflns_av_unetI/netI     0.0099
_diffrn_reflns_Laue_measured_fraction_full 1.000
_diffrn_reflns_Laue_measured_fraction_max 1.000
_diffrn_reflns_limit_h_max       16
_diffrn_reflns_limit_h_min       -16
_diffrn_reflns_limit_k_max       11
_diffrn_reflns_limit_k_min       -11
_diffrn_reflns_limit_l_max       18
_diffrn_reflns_limit_l_min       -18
_diffrn_reflns_number            21524
_diffrn_reflns_point_group_measured_fraction_full 0.993
_diffrn_reflns_point_group_measured_fraction_max 0.981
_diffrn_reflns_theta_full        25.242
_diffrn_reflns_theta_max         30.044
_diffrn_reflns_theta_min         2.969
_diffrn_ambient_temperature      100(2)
_diffrn_detector                 'Bruker APEX2 area detector'
_diffrn_detector_area_resol_mean 8.258
_diffrn_detector_type            'CCD area detector'
_diffrn_measured_fraction_theta_full 1.000
_diffrn_measured_fraction_theta_max 1.000
_diffrn_measurement_device       'Kappa diffractometer'
_diffrn_measurement_device_type  'Bruker APEX2 area detector'
_diffrn_measurement_method       '\w and \f scans'
_diffrn_radiation_monochromator  graphite
_diffrn_radiation_probe          x-ray
_diffrn_radiation_type           MoK\a
_diffrn_radiation_wavelength     0.71073
_diffrn_source                   'standard sealed X-ray tube'
_diffrn_source_current           30.0
_diffrn_source_power             1.5
_diffrn_source_type              'Siemens, KFF Mo 2K -90 C'
_diffrn_source_voltage           50.0
_diffrn_standards_number         0
_reflns_Friedel_coverage         0.888
_reflns_Friedel_fraction_full    0.986
_reflns_Friedel_fraction_max     0.961
_reflns_number_gt                3481
_reflns_number_total             3560
_reflns_special_details          
;
 Reflections were merged by SHELXL according to the crystal
 class for the calculation of statistics and refinement.
 
 _reflns_Friedel_fraction is defined as the number of unique
 Friedel pairs measured divided by the number that would be
 possible theoretically, ignoring centric projections and
 systematic absences.
;
_reflns_threshold_expression     'I > 2\s(I)'
_computing_cell_refinement       'SAINT (Bruker, 2016)'
_computing_data_collection       'APEX 4 (Bruker, 2021)'
_computing_data_reduction        'SAINT (Bruker, 2015)'
_computing_molecular_graphics    'Olex2 1.5 (Dolomanov et al., 2009)'
_computing_publication_material  'Olex2 1.5 (Dolomanov et al., 2009)'
_computing_structure_refinement  'SHELXL  (Sheldrick, 2015)'
_computing_structure_solution    'SHELXT (Sheldrick, 2015)'
_refine_diff_density_max         0.282
_refine_diff_density_min         -0.280
_refine_diff_density_rms         0.056
_refine_ls_abs_structure_details 
;
 Flack x determined using 1594 quotients [(I+)-(I-)]/[(I+)+(I-)]
 (Parsons, Flack and Wagner, Acta Cryst. B69 (2013) 249-259).
;
_refine_ls_abs_structure_Flack   -0.017(2)
_refine_ls_extinction_coef       0.00048(5)
_refine_ls_extinction_expression Fc^*^=kFc[1+0.001xFc^2^\l^3^/sin(2\q)]^-1/4^
_refine_ls_extinction_method     'SHELXL-2019/1 (Sheldrick 2019)'
_refine_ls_goodness_of_fit_ref   1.038
_refine_ls_hydrogen_treatment    constr
_refine_ls_matrix_type           full
_refine_ls_number_parameters     146
_refine_ls_number_reflns         3560
_refine_ls_number_restraints     1
_refine_ls_R_factor_all          0.0091
_refine_ls_R_factor_gt           0.0086
_refine_ls_restrained_S_all      1.038
_refine_ls_shift/su_max          0.001
_refine_ls_shift/su_mean         0.000
_refine_ls_structure_factor_coef Fsqd
_refine_ls_weighting_details     
'w=1/[\s^2^(Fo^2^)+(0.0070P)^2^+0.7294P] where P=(Fo^2^+2Fc^2^)/3'
_refine_ls_weighting_scheme      calc
_refine_ls_wR_factor_gt          0.0187
_refine_ls_wR_factor_ref         0.0189
_refine_special_details          ?
_olex2_refinement_description    
;
1. Fixed Uiso
 At 1.2 times of:
  All C(H) groups, All N(H) groups, All N(H,H) groups
 At 1.5 times of:
  All C(H,H,H) groups
2.a Me refined with riding coordinates:
 C11(H11A,H11B,H11C), C12(H12A,H12B,H12C)
2.b Aromatic/amide H refined with riding coordinates:
 C2(H2), C3(H3), C4(H4), C5(H5), N7(H7), N10(H10)
2.c X=CH2 refined with riding coordinates:
 N9(H9A,H9B)
;
_atom_sites_solution_hydrogens   geom
_atom_sites_solution_primary     dual
_atom_sites_solution_secondary   difmap
loop_
_atom_site_label
_atom_site_type_symbol
_atom_site_fract_x
_atom_site_fract_y
_atom_site_fract_z
_atom_site_U_iso_or_equiv
_atom_site_adp_type
_atom_site_occupancy
_atom_site_site_symmetry_order
_atom_site_calc_flag
_atom_site_refinement_flags_posn
_atom_site_refinement_flags_adp
_atom_site_refinement_flags_occupancy
_atom_site_disorder_assembly
_atom_site_disorder_group
C1 C 0.4194(2) -0.0793(3) 0.48690(19) 0.0136(4) Uani 1 1 d . . . . .
C2 C 0.4259(2) -0.0315(3) 0.5897(2) 0.0176(5) Uani 1 1 d . . . . .
H2 H 0.371071 0.045659 0.614793 0.021 Uiso 1 1 calc R U . . .
C3 C 0.5083(3) -0.0917(3) 0.6559(2) 0.0200(5) Uani 1 1 d . . . . .
H3 H 0.510171 -0.054065 0.723997 0.024 Uiso 1 1 calc R U . . .
C4 C 0.5881(2) -0.2073(3) 0.6221(2) 0.0199(5) Uani 1 1 d . . . . .
H4 H 0.646956 -0.245637 0.665911 0.024 Uiso 1 1 calc R U . . .
C5 C 0.5806(2) -0.2659(3) 0.5238(2) 0.0163(5) Uani 1 1 d . . . . .
H5 H 0.633045 -0.348160 0.500789 0.020 Uiso 1 1 calc R U . . .
C6 C 0.4963(2) -0.2048(3) 0.45769(19) 0.0134(5) Uani 1 1 d . . . . .
C8 C 0.4093(2) -0.2809(3) 0.29302(19) 0.0138(5) Uani 1 1 d . . . . .
C11 C 0.4268(2) 0.3490(3) 0.4879(2) 0.0221(6) Uani 1 1 d . . . . .
H11A H 0.465549 0.350285 0.422119 0.033 Uiso 1 1 calc R U . . .
H11B H 0.418191 0.463416 0.512642 0.033 Uiso 1 1 calc R U . . .
H11C H 0.472470 0.284530 0.536297 0.033 Uiso 1 1 calc R U . . .
C12 C 0.2199(2) 0.4154(3) 0.4036(3) 0.0223(7) Uani 1 1 d . . . . .
H12A H 0.253271 0.420731 0.335613 0.033 Uiso 1 1 calc R U . . .
H12B H 0.137976 0.390563 0.398435 0.033 Uiso 1 1 calc R U . . .
H12C H 0.230416 0.522799 0.437678 0.033 Uiso 1 1 calc R U . . .
Cl1 Cl 0.15448(5) 0.09614(8) 0.27331(5) 0.01748(12) Uani 1 1 d . . . . .
N7 N 0.49649(18) -0.2785(3) 0.36062(16) 0.0149(4) Uani 1 1 d . . . . .
H7 H 0.560214 -0.328407 0.342044 0.018 Uiso 1 1 calc R U . . .
N9 N 0.4179(2) -0.3910(3) 0.21620(17) 0.0199(5) Uani 1 1 d . . . . .
H9A H 0.362548 -0.399099 0.171332 0.024 Uiso 1 1 calc R U . . .
H9B H 0.478956 -0.454807 0.210996 0.024 Uiso 1 1 calc R U . . .
N10 N 0.32001(19) -0.1844(3) 0.30301(17) 0.0148(4) Uani 1 1 d . . . . .
H10 H 0.259567 -0.211793 0.266909 0.018 Uiso 1 1 calc R U . . .
O1 O 0.23379(19) 0.2564(3) 0.57576(15) 0.0244(4) Uani 1 1 d . . . . .
Pt1 Pt 0.30348(2) 0.01822(2) 0.39021(2) 0.01078(3) Uani 1 1 d . . . . .
S1 S 0.28918(5) 0.25577(8) 0.47463(5) 0.01495(11) Uani 1 1 d . . . . .

loop_
_atom_site_aniso_label
_atom_site_aniso_U_11
_atom_site_aniso_U_22
_atom_site_aniso_U_33
_atom_site_aniso_U_23
_atom_site_aniso_U_13
_atom_site_aniso_U_12
C1 0.0151(11) 0.0119(10) 0.0139(11) 0.0010(8) -0.0001(9) -0.0030(9)
C2 0.0231(13) 0.0149(11) 0.0147(12) -0.0016(9) 0.0000(10) -0.0033(10)
C3 0.0299(14) 0.0178(12) 0.0122(13) 0.0008(9) -0.0046(11) -0.0077(11)
C4 0.0213(12) 0.0186(12) 0.0198(13) 0.0049(10) -0.0070(11) -0.0060(10)
C5 0.0149(11) 0.0145(11) 0.0193(12) 0.0022(9) -0.0017(10) -0.0021(9)
C6 0.0141(11) 0.0136(11) 0.0127(11) 0.0014(9) -0.0009(9) -0.0026(9)
C8 0.0179(12) 0.0120(10) 0.0115(11) 0.0004(8) -0.0003(9) -0.0023(9)
C11 0.0230(13) 0.0152(12) 0.0280(15) -0.0020(10) -0.0001(12) -0.0079(10)
C12 0.0251(12) 0.0135(9) 0.028(2) 0.0003(12) 0.0017(14) 0.0053(8)
Cl1 0.0135(3) 0.0163(3) 0.0227(3) 0.0023(2) -0.0030(2) 0.0008(2)
N7 0.0141(10) 0.0168(10) 0.0137(10) -0.0015(8) -0.0008(7) 0.0032(8)
N9 0.0230(11) 0.0197(11) 0.0170(11) -0.0063(9) -0.0038(9) 0.0075(9)
N10 0.0156(10) 0.0132(9) 0.0156(10) -0.0041(8) -0.0033(8) 0.0007(8)
O1 0.0312(11) 0.0219(10) 0.0202(10) -0.0041(8) 0.0130(9) -0.0021(8)
Pt1 0.01064(4) 0.00964(4) 0.01205(4) -0.00030(10) 0.00109(7) -0.00064(2)
S1 0.0171(3) 0.0114(3) 0.0163(3) -0.0018(2) 0.0049(2) -0.0011(2)

_geom_special_details            
;
 All esds (except the esd in the dihedral angle between two l.s. planes)
 are estimated using the full covariance matrix.  The cell esds are taken
 into account individually in the estimation of esds in distances, angles
 and torsion angles; correlations between esds in cell parameters are only
 used when they are defined by crystal symmetry.  An approximate (isotropic)
 treatment of cell esds is used for estimating esds involving l.s. planes.
;
loop_
_geom_bond_atom_site_label_1
_geom_bond_atom_site_label_2
_geom_bond_distance
_geom_bond_site_symmetry_2
_geom_bond_publ_flag
C1 C2 1.414(4) . ?
C1 C6 1.404(4) . ?
C1 Pt1 2.019(3) . ?
C2 H2 0.9500 . ?
C2 C3 1.387(4) . ?
C3 H3 0.9500 . ?
C3 C4 1.388(4) . ?
C4 H4 0.9500 . ?
C4 C5 1.385(4) . ?
C5 H5 0.9500 . ?
C5 C6 1.405(3) . ?
C6 N7 1.413(3) . ?
C8 N7 1.354(3) . ?
C8 N9 1.350(3) . ?
C8 N10 1.306(3) . ?
C11 H11A 0.9800 . ?
C11 H11B 0.9800 . ?
C11 H11C 0.9800 . ?
C11 S1 1.782(3) . ?
C12 H12A 0.9800 . ?
C12 H12B 0.9800 . ?
C12 H12C 0.9800 . ?
C12 S1 1.783(3) . ?
Cl1 Pt1 2.4095(6) . ?
N7 H7 0.8800 . ?
N9 H9A 0.8800 . ?
N9 H9B 0.8800 . ?
N10 H10 0.8800 . ?
N10 Pt1 2.002(2) . ?
O1 S1 1.485(2) . ?
Pt1 S1 2.2153(6) . ?

loop_
_geom_angle_atom_site_label_1
_geom_angle_atom_site_label_2
_geom_angle_atom_site_label_3
_geom_angle
_geom_angle_site_symmetry_1
_geom_angle_site_symmetry_3
_geom_angle_publ_flag
C2 C1 Pt1 122.60(19) . . ?
C6 C1 C2 115.1(2) . . ?
C6 C1 Pt1 122.21(18) . . ?
C1 C2 H2 118.4 . . ?
C3 C2 C1 123.2(3) . . ?
C3 C2 H2 118.4 . . ?
C2 C3 H3 120.1 . . ?
C2 C3 C4 119.8(3) . . ?
C4 C3 H3 120.1 . . ?
C3 C4 H4 120.4 . . ?
C5 C4 C3 119.1(3) . . ?
C5 C4 H4 120.4 . . ?
C4 C5 H5 119.7 . . ?
C4 C5 C6 120.6(3) . . ?
C6 C5 H5 119.7 . . ?
C1 C6 C5 121.9(2) . . ?
C1 C6 N7 123.5(2) . . ?
C5 C6 N7 114.6(2) . . ?
N9 C8 N7 116.7(2) . . ?
N10 C8 N7 121.7(2) . . ?
N10 C8 N9 121.6(2) . . ?
H11A C11 H11B 109.5 . . ?
H11A C11 H11C 109.5 . . ?
H11B C11 H11C 109.5 . . ?
S1 C11 H11A 109.5 . . ?
S1 C11 H11B 109.5 . . ?
S1 C11 H11C 109.5 . . ?
H12A C12 H12B 109.5 . . ?
H12A C12 H12C 109.5 . . ?
H12B C12 H12C 109.5 . . ?
S1 C12 H12A 109.5 . . ?
S1 C12 H12B 109.5 . . ?
S1 C12 H12C 109.5 . . ?
C6 N7 H7 116.4 . . ?
C8 N7 C6 127.1(2) . . ?
C8 N7 H7 116.4 . . ?
C8 N9 H9A 120.0 . . ?
C8 N9 H9B 120.0 . . ?
H9A N9 H9B 120.0 . . ?
C8 N10 H10 116.0 . . ?
C8 N10 Pt1 128.08(18) . . ?
Pt1 N10 H10 116.0 . . ?
C1 Pt1 Cl1 172.07(7) . . ?
C1 Pt1 S1 93.76(7) . . ?
N10 Pt1 C1 89.13(10) . . ?
N10 Pt1 Cl1 84.92(7) . . ?
N10 Pt1 S1 174.88(7) . . ?
S1 Pt1 Cl1 92.57(2) . . ?
C11 S1 C12 99.18(13) . . ?
C11 S1 Pt1 110.05(10) . . ?
C12 S1 Pt1 112.82(12) . . ?
O1 S1 C11 107.64(14) . . ?
O1 S1 C12 105.88(15) . . ?
O1 S1 Pt1 119.28(9) . . ?

loop_
_geom_hbond_atom_site_label_D
_geom_hbond_atom_site_label_H
_geom_hbond_atom_site_label_A
_geom_hbond_distance_DH
_geom_hbond_distance_HA
_geom_hbond_distance_DA
_geom_hbond_angle_DHA
_geom_hbond_site_symmetry_A
_geom_hbond_publ_flag
C11 H11A Cl1 0.98 2.99 3.912(3) 158 3 yes
N7 H7 Cl1 0.88 2.58 3.352(2) 147 3_545 yes
N9 H9A O1 0.88 2.10 2.826(3) 139 4_544 yes
N9 H9B Cl1 0.88 2.48 3.303(2) 155 3_545 yes
N10 H10 O1 0.88 2.54 3.104(3) 123 4_544 yes

loop_
_geom_torsion_atom_site_label_1
_geom_torsion_atom_site_label_2
_geom_torsion_atom_site_label_3
_geom_torsion_atom_site_label_4
_geom_torsion
_geom_torsion_site_symmetry_1
_geom_torsion_site_symmetry_2
_geom_torsion_site_symmetry_3
_geom_torsion_site_symmetry_4
_geom_torsion_publ_flag
C1 C2 C3 C4 -1.4(4) . . . . ?
C1 C6 N7 C8 -20.7(4) . . . . ?
C2 C1 C6 C5 -6.0(4) . . . . ?
C2 C1 C6 N7 174.7(2) . . . . ?
C2 C3 C4 C5 -2.8(4) . . . . ?
C3 C4 C5 C6 2.4(4) . . . . ?
C4 C5 C6 C1 2.2(4) . . . . ?
C4 C5 C6 N7 -178.4(2) . . . . ?
C5 C6 N7 C8 159.9(3) . . . . ?
C6 C1 C2 C3 5.6(4) . . . . ?
N7 C8 N10 Pt1 16.4(4) . . . . ?
N9 C8 N7 C6 -164.4(2) . . . . ?
N9 C8 N10 Pt1 -165.37(19) . . . . ?
N10 C8 N7 C6 13.9(4) . . . . ?
Pt1 C1 C2 C3 -177.0(2) . . . . ?
Pt1 C1 C6 C5 176.61(19) . . . . ?
Pt1 C1 C6 N7 -2.8(3) . . . . ?

_shelx_res_file                  
;
TITL TCD152 in Pna2(1)
    tcd152.res
    created by SHELXL-2019/1 at 14:50:16 on 22-Nov-2024
CELL 0.71073 11.6799 8.0262 13.2131 90 90 90
ZERR 4 0.0006 0.0004 0.0007 0 0 0
LATT -1
SYMM -X,-Y,0.5+Z
SYMM 0.5+X,0.5-Y,+Z
SYMM 0.5-X,0.5+Y,0.5+Z
SFAC C H N O S Cl Pt
UNIT 36 56 12 4 4 4 4
EQIV $1 0.5+X,0.5-Y,+Z
EQIV $2 0.5+X,-0.5-Y,+Z
EQIV $3 0.5-X,-0.5+Y,-0.5+Z

L.S. 10
PLAN  3
SIZE 0.1 0.1 0.18
TEMP -173(2)
CONF
HTAB C11 Cl1_$1
HTAB N7 Cl1_$2
HTAB N9 O1_$3
HTAB N9 Cl1_$2
HTAB N10 O1_$3
BOND $H
FMAP 2
ACTA
HTAB
MORE -1
REM <olex2.extras>
REM <HklSrc "%.\\TCD152.hkl">
REM </olex2.extras>

WGHT    0.007000    0.729400
EXTI    0.000481
FVAR       0.09944
C1    1    0.419394   -0.079270    0.486902    11.00000    0.01506    0.01192 =
         0.01386    0.00097   -0.00010   -0.00304
C2    1    0.425865   -0.031488    0.589748    11.00000    0.02311    0.01493 =
         0.01466   -0.00156    0.00001   -0.00326
AFIX  43
H2    2    0.371071    0.045659    0.614793    11.00000   -1.20000
AFIX   0
C3    1    0.508308   -0.091749    0.655860    11.00000    0.02987    0.01784 =
         0.01216    0.00075   -0.00456   -0.00772
AFIX  43
H3    2    0.510171   -0.054065    0.723997    11.00000   -1.20000
AFIX   0
C4    1    0.588070   -0.207294    0.622123    11.00000    0.02133    0.01856 =
         0.01984    0.00492   -0.00696   -0.00603
AFIX  43
H4    2    0.646956   -0.245637    0.665911    11.00000   -1.20000
AFIX   0
C5    1    0.580647   -0.265918    0.523774    11.00000    0.01493    0.01452 =
         0.01932    0.00217   -0.00168   -0.00206
AFIX  43
H5    2    0.633045   -0.348160    0.500789    11.00000   -1.20000
AFIX   0
C6    1    0.496275   -0.204794    0.457692    11.00000    0.01409    0.01358 =
         0.01266    0.00135   -0.00091   -0.00262
C8    1    0.409349   -0.280874    0.293018    11.00000    0.01789    0.01203 =
         0.01149    0.00043   -0.00033   -0.00228
C11   1    0.426836    0.348990    0.487917    11.00000    0.02303    0.01521 =
         0.02796   -0.00197   -0.00012   -0.00788
AFIX  33
H11A  2    0.465549    0.350285    0.422119    11.00000   -1.50000
H11B  2    0.418191    0.463416    0.512642    11.00000   -1.50000
H11C  2    0.472470    0.284530    0.536297    11.00000   -1.50000
AFIX   0
C12   1    0.219914    0.415439    0.403593    11.00000    0.02510    0.01355 =
         0.02812    0.00028    0.00168    0.00533
AFIX  33
H12A  2    0.253271    0.420731    0.335613    11.00000   -1.50000
H12B  2    0.137976    0.390563    0.398435    11.00000   -1.50000
H12C  2    0.230416    0.522799    0.437678    11.00000   -1.50000
AFIX   0
CL1   6    0.154481    0.096138    0.273310    11.00000    0.01349    0.01627 =
         0.02269    0.00231   -0.00303    0.00077
N7    3    0.496492   -0.278537    0.360621    11.00000    0.01409    0.01679 =
         0.01375   -0.00148   -0.00081    0.00316
AFIX  43
H7    2    0.560214   -0.328407    0.342044    11.00000   -1.20000
AFIX   0
N9    3    0.417949   -0.391043    0.216203    11.00000    0.02301    0.01973 =
         0.01698   -0.00633   -0.00379    0.00748
AFIX  93
H9A   2    0.362548   -0.399099    0.171332    11.00000   -1.20000
H9B   2    0.478956   -0.454807    0.210996    11.00000   -1.20000
AFIX   0
N10   3    0.320013   -0.184359    0.303006    11.00000    0.01560    0.01325 =
         0.01562   -0.00406   -0.00328    0.00069
AFIX  43
H10   2    0.259567   -0.211793    0.266909    11.00000   -1.20000
AFIX   0
O1    4    0.233793    0.256427    0.575757    11.00000    0.03116    0.02187 =
         0.02021   -0.00408    0.01302   -0.00205
PT1   7    0.303480    0.018217    0.390210    11.00000    0.01064    0.00964 =
         0.01205   -0.00030    0.00109   -0.00064
S1    5    0.289177    0.255773    0.474629    11.00000    0.01710    0.01141 =
         0.01633   -0.00181    0.00494   -0.00111
HKLF 4


REM  TCD152 in Pna2(1)
REM wR2 = 0.0189, GooF = S = 1.038, Restrained GooF = 1.038 for all data
REM R1 = 0.0086 for 3481 Fo > 4sig(Fo) and 0.0091 for all 3560 data
REM 146 parameters refined using 1 restraints

END

WGHT      0.0070      0.7294

REM Instructions for potential hydrogen bonds
HTAB C11 Cl1_$1
HTAB N7 Cl1_$2
HTAB N9 O1_$3
HTAB N9 Cl1_$2
HTAB N10 O1_$3

REM Highest difference peak  0.282,  deepest hole -0.280,  1-sigma level  0.056
Q1    1   0.3004 -0.0603  0.3894  11.00000  0.05    0.28
Q2    1   0.4631 -0.0899  0.6193  11.00000  0.05    0.27
Q3    1   0.2818  0.1529  0.4124  11.00000  0.05    0.27
;
_shelx_res_checksum              86861
_shelx_hkl_file                  
;
   0  -1   0   -0.12    0.08
   0  -1   0   -0.08    0.05
   0  -1   0   -0.02    0.08
   0  -1   0    0.04    0.07
   0   1   0   -0.07    0.04
   0  -2   0  239.27    3.18
   0   2   0  245.43    3.29
   0  -2   0  243.96    3.21
   0  -2   0  243.51    3.21
   0  -2   0  243.00    3.25
   0  -3   0   -0.07    0.16
   0  -3   0    0.07    0.13
   0   3   0    0.04    0.10
   0  -3   0    0.12    0.17
   0   3   0    0.09    0.08
   0  -3   0    0.28    0.10
   0  -4   0  568.94    7.64
   0   4   0  563.25    7.47
   0  -4   0  554.64    7.53
   0  -4   0  604.06    7.48
   0   4   0  556.73    7.45
   0  -4   0  566.85    7.46
   0   4   0  570.08    7.42
   0  -5   0    0.11    0.19
   0   5   0   -0.25    0.12
   0   5   0    0.12    0.19
   0   5   0    0.06    0.09
   0  -5   0    0.15    0.22
   0  -5   0    0.04    0.12
   0  -6   0   39.21    0.83
   0  -6   0   38.75    0.77
   0   6   0   40.35    0.69
   0   6   0   39.24    0.78
   0   7   0    0.23    0.27
   0  -7   0    0.51    0.31
   0  -7   0    0.21    0.25
   0   8   0  127.18    2.04
   0  -8   0  123.93    1.99
   0  -8   0  132.21    2.12
   0  -9   0    0.52    0.41
   0  -9   0    0.21    0.36
   0   9   0    0.23    0.36
   0  10   0   32.99    1.00
   0 -10   0   34.56    1.04
   0 -11   0    0.00    0.50
   0  11   0    0.33    0.43
   1   0   0   -0.21    0.06
   1   0   0   -0.21    0.06
  -1   0   0    0.07    0.06
   1   0   0   -0.07    0.06
   1   0   0   -0.19    0.06
   1  -1   0   91.00    1.22
   1   1   0   91.47    1.21
  -1  -1   0   90.29    1.23
   1  -1   0   91.07    1.20
  -1  -1   0   90.65    1.21
   1  -1   0   92.56    1.24
   1  -1   0   89.93    1.25
   1   1   0   90.92    1.19
  -1  -1   0   90.42    1.21
   1   1   0   90.94    1.22
  -1  -2   0   34.54    0.56
   1   2   0   34.65    0.49
  -1  -2   0   34.91    0.50
  -1  -2   0   34.39    0.56
   1   2   0   35.00    0.56
   1  -2   0   34.90    0.55
   1  -2   0   35.05    0.53
   1   2   0   36.17    0.53
   1  -2   0   35.07    0.59
   1  -2   0   35.35    0.60
  -1  -3   0  125.78    1.76
   1  -3   0  126.87    1.73
   1  -3   0  127.99    1.79
   1  -3   0  127.63    1.73
   1   3   0  126.79    1.66
   1   3   0  128.64    1.76
  -1  -3   0  127.89    1.77
   1  -3   0  128.96    1.81
   1   3   0  128.05    1.71
  -1  -3   0  124.40    1.68
   1   4   0  145.85    1.98
   1  -4   0  145.94    2.01
   1  -4   0  148.03    2.10
   1  -4   0  146.45    2.09
  -1   4   0  146.71    1.97
  -1  -4   0  144.37    2.04
  -1  -4   0  146.56    2.06
  -1  -4   0  144.21    1.93
   1   4   0  145.71    2.04
   1   4   0  146.72    1.91
   1  -5   0   53.58    0.97
  -1  -5   0   51.36    0.76
  -1   5   0   53.15    0.82
   1   5   0   52.62    0.90
   1   5   0   52.62    0.83
   1   5   0   52.44    0.73
   1  -5   0   54.44    0.96
  -1  -5   0   52.08    0.90
   1  -5   0   52.99    0.87
  -1  -5   0   52.08    0.93
  -1  -6   0   79.55    1.29
   1  -6   0   78.79    1.34
   1  -6   0   79.11    1.25
  -1   6   0   79.04    1.26
  -1   6   0   77.01    1.17
   1  -6   0   77.61    1.36
   1   6   0   77.98    1.28
  -1   6   0   79.99    1.28
   1   6   0   77.63    1.19
  -1  -6   0   78.40    1.32
   1  -7   0   13.41    0.49
   1  -7   0   13.10    0.57
  -1  -7   0   13.00    0.50
   1   7   0   12.51    0.51
  -1  -7   0   12.88    0.54
  -1   7   0   12.98    0.51
  -1   8   0   96.11    1.64
   1  -8   0   97.14    1.59
   1   8   0   99.80    1.67
  -1  -8   0   97.22    1.65
   1  -8   0   97.65    1.73
  -1  -8   0   97.91    1.70
  -1  -9   0    0.34    0.39
   1   9   0    0.35    0.40
  -1   9   0    0.14    0.40
   1  -9   0    0.55    0.42
  -1  -9   0    0.51    0.35
   1  10   0   98.28    1.80
  -1  10   0  100.36    1.84
  -1 -10   0   98.00    1.87
   1 -10   0  100.76    1.92
   1  11   0    2.85    0.51
   1 -11   0    3.41    0.65
  -1  11   0    3.99    0.57
  -1 -11   0    3.78    0.59
   2   0   0  457.33    6.26
   2   0   0  455.09    6.26
   2   0   0  476.32    6.26
   2   0   0  460.10    6.22
  -2   0   0  461.78    6.10
  -2  -1   0    0.37    0.11
   2   1   0    0.15    0.11
   2   1   0    0.18    0.12
   2   1   0    0.21    0.10
   2  -1   0    0.52    0.16
   2  -1   0    0.42    0.14
   2  -1   0    0.40    0.17
  -2  -2   0  321.17    4.33
  -2  -2   0  315.84    4.15
   2  -2   0  315.02    4.16
   2  -2   0  328.43    4.21
   2   2   0  314.81    4.32
   2   2   0  318.57    4.23
   2   2   0  318.66    4.17
  -2  -2   0  322.56    4.18
   2  -2   0  316.14    4.22
   2  -2   0  315.00    4.21
   2   3   0   17.67    0.39
   2   3   0   17.44    0.30
  -2  -3   0   17.21    0.32
  -2  -3   0   17.71    0.39
  -2  -3   0   17.44    0.41
   2   3   0   17.78    0.36
   2  -3   0   18.45    0.44
   2  -3   0   18.07    0.35
   2  -3   0   17.65    0.46
  -2  -4   0  324.85    4.28
  -2  -4   0  325.50    4.37
   2   4   0  327.97    4.31
  -2  -4   0  326.33    4.36
   2  -4   0  331.22    4.41
   2   4   0  317.21    4.23
   2   4   0  340.79    4.37
   2  -4   0  325.74    4.31
   2  -4   0  328.85    4.43
  -2  -5   0   48.27    0.73
  -2   5   0   49.53    0.80
   2   5   0   51.20    0.82
   2  -5   0   51.99    0.95
  -2  -5   0   51.35    0.91
   2   5   0   50.12    0.71
  -2  -5   0   50.05    0.89
   2   5   0   50.53    0.88
   2  -5   0   51.19    0.83
   2  -5   0   50.07    0.96
   2  -6   0   69.51    1.25
   2  -6   0   68.42    1.10
  -2   6   0   67.45    1.05
  -2  -6   0   68.21    1.19
  -2  -6   0   68.85    1.17
   2   6   0   65.75    1.07
   2   6   0   66.17    1.15
   2  -6   0   67.93    1.22
   2   7   0   68.18    1.13
  -2  -7   0   68.52    1.25
   2   7   0   69.38    1.23
   2  -7   0   67.94    1.33
  -2  -7   0   70.46    1.26
   2  -7   0   69.03    1.31
   2  -7   0   69.65    1.17
  -2  -8   0   82.03    1.50
   2  -8   0   83.73    1.59
   2  -8   0   83.35    1.56
  -2   8   0   83.16    1.47
   2   8   0   85.02    1.50
  -2  -8   0   81.93    1.50
   2   9   0   99.97    1.76
  -2   9   0   99.16    1.76
  -2  -9   0  102.52    1.78
  -2  -9   0   99.01    1.79
   2  -9   0  105.86    1.90
  -2 -10   0    4.93    0.57
  -2  10   0    4.76    0.55
   2  10   0    4.89    0.52
   2 -10   0    4.16    0.59
  -2 -10   0    4.25    0.53
   2 -11   0   18.41    0.95
  -2 -11   0   20.61    0.89
   2  11   0   22.79    0.88
  -2  11   0   21.24    0.87
   3   0   0    0.07    0.15
   3   0   0    0.10    0.16
  -3   0   0    0.27    0.14
   3   0   0    0.04    0.16
   3   0   0    0.09    0.15
   3  -1   0  346.65    4.62
  -3  -1   0  350.36    4.59
   3   1   0  347.29    4.58
   3  -1   0  355.68    4.60
   3   1   0  340.30    4.57
   3   1   0  368.41    4.65
   3  -1   0  346.55    4.63
  -3  -2   0    0.72    0.15
   3   2   0    0.48    0.16
   3  -2   0    0.49    0.17
   3   2   0    0.46    0.14
   3  -2   0    0.46    0.21
   3   2   0    0.64    0.13
  -3  -2   0    0.51    0.13
  -3  -2   0    0.50    0.16
   3  -3   0  338.98    4.57
  -3  -3   0  344.78    4.55
  -3  -3   0  340.45    4.51
   3  -3   0  340.94    4.61
   3  -3   0  343.93    4.47
  -3  -3   0  345.41    4.48
   3   3   0  344.57    4.53
   3   3   0  344.20    4.45
   3   3   0  339.40    4.50
   3   4   0   41.14    0.70
   3  -4   0   41.63    0.67
  -3  -4   0   41.17    0.76
  -3  -4   0   40.45    0.72
   3   4   0   41.53    0.74
   3   4   0   41.49    0.62
  -3  -4   0   41.18    0.65
   3  -4   0   40.75    0.79
   3  -4   0   42.00    0.83
  -3  -5   0  332.27    4.51
  -3  -5   0  330.09    4.34
   3  -5   0  333.33    4.56
   3   5   0  338.86    4.49
   3   5   0  336.89    4.43
   3  -5   0  331.84    4.41
   3  -5   0  333.99    4.59
   3   5   0  327.36    4.32
  -3  -5   0  330.16    4.48
   3   6   0   31.65    0.65
   3  -6   0   32.80    0.82
   3  -6   0   33.09    0.80
  -3  -6   0   34.09    0.76
   3  -6   0   32.34    0.64
   3   6   0   33.72    0.73
  -3  -6   0   31.53    0.74
  -3   6   0   31.80    0.63
   3   7   0  120.16    1.81
  -3  -7   0  119.80    1.90
   3  -7   0  121.09    1.99
   3  -7   0  118.26    1.80
   3  -7   0  121.14    2.02
   3   7   0  121.94    1.90
  -3  -7   0  121.03    1.92
   3   8   0   85.41    1.50
  -3  -8   0   84.26    1.51
   3  -8   0   86.42    1.61
  -3  -8   0   84.70    1.53
   3  -8   0   81.07    1.62
   3   9   0   15.88    0.74
   3  -9   0   15.55    0.80
  -3   9   0   16.32    0.69
   3  -9   0   15.83    0.78
  -3  -9   0   16.20    0.71
  -3  -9   0   15.41    0.69
   3  10   0   25.93    0.88
  -3 -10   0   26.71    0.91
   3 -10   0   25.53    0.99
  -3  10   0   26.28    0.87
  -3 -10   0   25.43    0.88
   3 -11   0    3.11    0.63
   3  11   0    2.43    0.51
  -3  11   0    1.95    0.54
  -3 -11   0    3.63    0.61
  -4   0   0   59.56    0.92
   4   0   0   60.01    0.94
   4   0   0   60.52    0.94
   4   0   0   61.17    0.94
   4   0   0   60.12    0.95
   4  -1   0    0.47    0.21
   4   1   0    0.33    0.16
   4  -1   0    0.07    0.20
  -4   1   0    0.60    0.17
   4   1   0    0.30    0.18
  -4  -1   0    0.48    0.18
   4   1   0    0.32    0.17
   4   1   0    0.52    0.16
   4  -1   0    0.39    0.20
  -4  -2   0    0.96    0.22
   4  -2   0    0.82    0.23
   4   2   0    0.42    0.17
   4   2   0    0.31    0.16
   4  -2   0    0.59    0.23
   4   2   0    0.65    0.15
   4  -2   0    0.55    0.20
  -4  -2   0    0.56    0.20
   4   3   0   25.76    0.51
  -4  -3   0   25.73    0.56
   4  -3   0   25.87    0.58
  -4  -3   0   24.99    0.51
  -4  -3   0   25.58    0.49
   4  -3   0   25.19    0.62
   4   3   0   25.89    0.52
   4   3   0   25.47    0.47
   4  -3   0   24.89    0.54
   4  -3   0   24.80    0.47
  -4  -4   0   88.99    1.34
   4  -4   0   87.99    1.42
  -4  -4   0   89.32    1.29
   4   4   0   86.84    1.26
   4   4   0   89.48    1.34
   4  -4   0   89.32    1.46
   4  -4   0   88.23    1.28
  -4  -4   0   87.32    1.39
   4   4   0   90.66    1.36
  -4  -5   0  180.19    2.57
  -4  -5   0  178.41    2.51
  -4  -5   0  176.37    2.41
   4   5   0  176.71    2.53
   4  -5   0  178.60    2.61
   4  -5   0  175.37    2.64
   4   5   0  177.46    2.49
   4   5   0  179.29    2.39
   4  -5   0  177.07    2.43
   4  -6   0    3.41    0.39
  -4  -6   0    4.22    0.36
   4   6   0    3.38    0.33
  -4  -6   0    3.42    0.36
   4   6   0    4.35    0.30
   4  -6   0    4.03    0.27
   4  -6   0    3.27    0.39
  -4  -7   0  106.00    1.73
   4   7   0  106.99    1.67
   4  -7   0  108.33    1.84
  -4  -7   0  108.77    1.78
   4   7   0  108.15    1.75
   4  -7   0  104.78    1.86
  -4  -8   0    7.71    0.53
   4   8   0    7.86    0.54
   4  -8   0    7.46    0.59
   4  -8   0    6.67    0.57
  -4  -8   0    8.19    0.53
   4  -9   0  167.26    2.78
   4   9   0  169.87    2.66
   4  -9   0  169.40    2.83
  -4   9   0  171.57    2.67
  -4  -9   0  166.44    2.65
  -4  -9   0  169.04    2.70
  -4 -10   0    0.57    0.45
   4  10   0    0.39    0.42
   4 -10   0    0.57    0.51
  -4 -10   0   -0.08    0.43
  -4  10   0    0.61    0.43
   5   0   0   -0.37    0.18
  -5   0   0   -0.43    0.19
   5   0   0   -0.56    0.19
   5   0   0   -0.29    0.19
   5   0   0   -0.30    0.20
   5   1   0  663.24    8.79
   5  -1   0  640.11    8.48
  -5   1   0  641.97    8.56
   5  -1   0  637.30    8.49
   5   1   0  650.62    8.86
   5  -1   0  667.71    8.59
  -5  -1   0  647.98    8.64
   5   1   0  655.55    8.74
   5   1   0  634.39    8.62
   5  -2   0   25.92    0.61
   5   2   0   27.70    0.54
   5  -2   0   27.52    0.59
   5   2   0   25.57    0.55
   5  -2   0   26.46    0.63
  -5  -2   0   26.08    0.57
   5   2   0   25.84    0.55
  -5  -3   0  317.68    4.26
  -5  -3   0  316.96    4.23
   5  -3   0  308.10    4.25
   5   3   0  311.83    4.17
   5  -3   0  314.76    4.33
   5  -3   0  314.99    4.28
   5   3   0  318.24    4.23
   5   3   0  317.72    4.24
  -5  -4   0   17.57    0.52
   5   4   0   17.18    0.40
   5  -4   0   18.41    0.59
   5  -4   0   17.87    0.40
  -5  -4   0   17.91    0.44
  -5  -4   0   17.75    0.46
   5   4   0   18.54    0.50
   5   4   0   17.56    0.46
   5  -4   0   17.81    0.58
   5   5   0  218.95    2.96
  -5  -5   0  218.36    2.99
   5  -5   0  218.71    2.98
   5  -5   0  222.44    3.22
  -5  -5   0  220.16    3.05
  -5  -5   0  222.55    3.14
   5   5   0  218.89    3.06
   5  -5   0  217.52    3.17
   5   5   0  222.69    3.10
  -5  -6   0    0.28    0.30
   5   6   0    0.39    0.25
   5   6   0    0.41    0.26
   5  -6   0    0.20    0.33
   5  -6   0    0.26    0.34
  -5  -6   0    0.02    0.24
   5  -7   0  116.50    2.00
   5   7   0  119.98    1.85
  -5  -7   0  116.70    1.94
  -5  -7   0  118.80    1.87
   5  -7   0  118.12    2.04
   5   7   0  117.21    1.90
   5  -8   0    0.29    0.42
   5  -8   0    0.57    0.43
   5   8   0    0.66    0.36
  -5  -8   0    0.90    0.35
  -5  -8   0    0.91    0.39
  -5  -9   0   39.05    1.02
   5  -9   0   36.06    1.10
  -5  -9   0   37.44    1.05
   5  -9   0   38.34    1.15
   5   9   0   38.44    1.04
  -5 -10   0    0.39    0.51
  -5  10   0    0.88    0.48
   5 -10   0    1.24    0.56
  -5 -10   0    0.76    0.48
   5  10   0    1.34    0.45
   5 -10   0    0.30    0.55
  -6   0   0   71.96    1.12
   6   0   0   71.30    1.15
   6   0   0   70.36    1.15
   6   0   0   70.37    1.15
   6   0   0   73.24    1.16
  -6  -1   0   27.06    0.58
   6   1   0   28.67    0.58
   6  -1   0   27.14    0.63
   6   1   0   27.57    0.59
   6   1   0   26.81    0.57
  -6   1   0   26.34    0.56
   6  -1   0   26.64    0.62
   6   1   0   26.93    0.59
   6  -1   0   27.03    0.61
   6  -2   0  106.22    1.63
  -6  -2   0  110.21    1.62
   6  -2   0  107.12    1.67
   6  -2   0  107.11    1.68
   6   2   0  104.40    1.57
   6   2   0  105.06    1.60
   6   2   0  107.83    1.60
   6   2   0  106.08    1.58
  -6  -3   0   24.21    0.60
   6  -3   0   24.49    0.67
   6   3   0   24.20    0.59
   6   3   0   24.36    0.58
   6  -3   0   25.26    0.63
   6   3   0   23.45    0.52
  -6  -3   0   24.82    0.61
   6  -3   0   24.32    0.60
   6  -4   0   22.29    0.48
   6   4   0   22.35    0.52
   6   4   0   21.26    0.55
  -6  -4   0   22.39    0.55
   6  -4   0   22.83    0.68
  -6  -4   0   22.83    0.61
   6   4   0   22.04    0.57
   6  -4   0   21.52    0.62
   6  -5   0  112.21    1.85
   6   5   0  108.17    1.59
   6   5   0  108.69    1.72
  -6  -5   0  110.19    1.76
   6  -5   0  110.22    1.79
  -6  -5   0  109.35    1.64
   6   5   0  110.08    1.70
   6  -5   0  107.27    1.58
   6  -6   0   27.41    0.84
   6  -6   0   26.27    0.78
   6   6   0   26.24    0.72
   6   6   0   27.04    0.70
  -6  -6   0   27.12    0.68
  -6  -6   0   28.50    0.77
  -6  -7   0   44.42    0.93
   6  -7   0   44.00    1.12
   6   7   0   43.68    0.95
  -6  -7   0   45.17    1.04
   6  -7   0   43.76    1.08
   6   7   0   43.88    0.99
   6   8   0    7.11    0.55
   6  -8   0    6.38    0.60
   6  -8   0    6.24    0.58
  -6  -8   0    6.99    0.56
  -6  -8   0    6.57    0.50
   6   8   0    6.19    0.46
   6  -9   0  110.95    2.09
   6  -9   0  110.82    2.14
  -6  -9   0  112.62    2.03
   6   9   0  110.70    1.96
  -6  -9   0  112.36    1.94
  -6 -10   0   17.53    0.94
  -6 -10   0   16.84    0.76
   6 -10   0   16.12    0.91
   6 -10   0   16.56    0.97
   6  10   0   19.29    0.90
   7   0   0    0.21    0.25
   7   0   0   -0.23    0.23
  -7   0   0    0.04    0.19
   7   0   0   -0.56    0.22
   7   0   0   -0.04    0.23
   7  -1   0  298.41    4.13
   7   1   0  301.61    4.08
   7  -1   0  298.82    4.11
   7   1   0  300.37    4.11
   7  -1   0  304.75    4.14
   7   1   0  298.83    4.08
   7   1   0  296.51    4.09
  -7   1   0  304.79    4.05
  -7  -1   0  298.35    4.08
   7  -2   0   13.82    0.52
   7   2   0   14.57    0.48
   7  -2   0   14.43    0.50
   7   2   0   14.90    0.45
   7   2   0   15.31    0.48
   7   2   0   14.90    0.47
  -7  -2   0   15.10    0.48
   7  -2   0   14.82    0.54
   7   3   0  202.73    2.87
  -7  -3   0  202.51    2.90
   7  -3   0  202.41    2.92
   7  -3   0  203.04    2.89
   7  -3   0  201.06    2.96
   7   3   0  200.94    2.84
   7   3   0  198.82    2.81
  -7  -3   0  199.90    2.88
   7   3   0  204.02    2.87
   7  -4   0   67.81    1.25
  -7  -4   0   68.19    1.22
  -7  -4   0   67.61    1.17
   7   4   0   66.35    1.19
   7   4   0   68.74    1.12
   7   4   0   69.32    1.21
   7  -4   0   69.52    1.31
   7  -5   0   62.25    1.25
  -7  -5   0   57.76    1.04
   7   5   0   58.78    1.12
   7   5   0   58.80    1.12
   7  -5   0   60.85    1.18
   7   5   0   60.95    1.02
  -7  -5   0   58.55    1.16
  -7  -6   0   33.40    0.87
   7   6   0   31.80    0.81
   7  -6   0   32.99    0.94
   7   6   0   30.93    0.80
   7  -6   0   31.34    0.88
  -7  -7   0   32.44    0.92
   7  -7   0   34.03    1.02
   7   7   0   33.30    0.87
   7   7   0   36.40    0.89
   7  -7   0   32.44    0.96
   7  -8   0   38.67    1.11
   7  -8   0   38.29    1.13
  -7  -8   0   39.16    1.06
   7   8   0   41.23    0.99
   7   8   0   38.74    1.00
   7   9   0   15.92    0.76
   7  -9   0   15.82    1.00
   7  -9   0   16.16    0.86
  -7  -9   0   16.10    0.82
   7 -10   0   40.13    1.25
   7 -10   0   41.69    1.31
  -7 -10   0   39.94    1.20
   7  10   0   38.71    1.18
   8   0   0  352.96    4.79
   8   0   0  354.56    4.80
  -8   0   0  348.47    4.74
   8   0   0  350.12    4.80
   8   0   0  350.51    4.80
   8  -1   0   20.53    0.62
   8  -1   0   20.42    0.61
   8   1   0   20.18    0.56
  -8  -1   0   20.37    0.56
   8   1   0   20.96    0.58
   8  -1   0   20.63    0.60
  -8   1   0   20.53    0.55
   8   1   0   21.45    0.58
   8   1   0   21.12    0.59
   8   2   0  267.77    3.76
  -8  -2   0  278.35    3.80
   8   2   0  274.91    3.81
   8  -2   0  270.92    3.86
   8  -2   0  271.66    3.84
   8   2   0  265.01    3.76
   8  -2   0  278.72    3.83
   8   2   0  271.95    3.79
  -8  -3   0    1.59    0.31
   8  -3   0    1.67    0.34
   8   3   0    2.20    0.33
   8   3   0    1.80    0.27
   8   3   0    1.67    0.30
   8  -3   0    1.29    0.34
  -8  -3   0    2.12    0.34
   8   3   0    1.87    0.30
   8  -3   0    1.86    0.33
   8  -4   0  183.36    2.74
  -8  -4   0  185.43    2.72
   8   4   0  184.75    2.73
   8   4   0  187.02    2.65
   8   4   0  184.06    2.72
  -8  -4   0  184.89    2.75
   8  -4   0  186.83    2.84
   8   4   0  184.64    2.69
   8   5   0   26.01    0.74
   8   5   0   25.89    0.63
   8  -5   0   26.68    0.84
  -8  -5   0   25.32    0.76
   8   5   0   25.62    0.72
  -8  -5   0   25.07    0.67
   8  -5   0   26.29    0.77
   8  -6   0  123.56    2.11
   8  -6   0  117.70    2.01
   8   6   0  115.57    1.94
   8   6   0  118.85    1.97
  -8  -6   0  118.47    2.00
   8   7   0    3.95    0.46
   8   7   0    3.90    0.45
  -8  -7   0    3.51    0.47
   8  -7   0    3.86    0.52
   8  -7   0    4.73    0.53
   8  -8   0   54.01    1.30
   8  -8   0   50.65    1.33
  -8  -8   0   51.10    1.25
   8   8   0   50.32    1.18
   8   8   0   49.35    1.16
   8  -9   0   22.25    0.96
   8   9   0   23.56    0.88
   8  -9   0   24.81    1.05
  -8  -9   0   21.90    0.94
   9   0   0    0.09    0.29
   9   0   0    0.16    0.27
   9   0   0    0.15    0.29
  -9   0   0   -0.01    0.24
   9   0   0    0.37    0.27
  -9  -1   0   19.53    0.59
   9   1   0   19.90    0.62
   9  -1   0   20.05    0.65
  -9   1   0   21.18    0.59
   9  -1   0   21.40    0.70
   9   1   0   20.13    0.63
   9   1   0   20.02    0.62
   9   1   0   20.17    0.60
   9  -1   0   19.93    0.64
  -9  -2   0    3.00    0.35
   9  -2   0    2.54    0.35
   9  -2   0    2.44    0.37
   9   2   0    2.60    0.33
   9   2   0    2.96    0.33
   9  -2   0    2.72    0.38
   9   2   0    2.56    0.30
   9   2   0    2.56    0.36
   9   3   0    1.52    0.32
   9   3   0    1.21    0.32
   9   3   0    1.85    0.30
   9   3   0    1.57    0.28
  -9  -3   0    1.50    0.38
   9  -3   0    1.98    0.37
  -9  -3   0    1.88    0.35
   9  -3   0    1.57    0.36
   9  -3   0    1.23    0.36
   9   4   0   27.21    0.75
   9  -4   0   27.67    0.85
   9   4   0   28.21    0.77
  -9  -4   0   29.96    0.78
   9   4   0   27.66    0.73
  -9  -4   0   28.57    0.79
   9  -4   0   28.70    0.80
   9   4   0   27.98    0.72
  -9  -5   0    3.19    0.38
   9  -5   0    2.52    0.45
  -9  -5   0    2.74    0.43
   9  -5   0    2.34    0.46
   9   5   0    2.68    0.41
   9   5   0    2.43    0.39
   9   5   0    3.22    0.40
   9   5   0    2.44    0.35
   9   6   0   80.99    1.50
  -9  -6   0   80.30    1.54
   9  -6   0   80.83    1.62
   9  -6   0   78.61    1.53
   9   6   0   79.07    1.51
   9   7   0   -0.30    0.38
   9   7   0    0.33    0.43
   9  -7   0    0.25    0.47
   9  -7   0   -0.16    0.42
  -9  -7   0    0.85    0.45
   9   8   0   91.53    1.74
  -9  -8   0   90.50    1.80
   9  -8   0   89.97    1.85
   9  -8   0   92.19    1.93
   9   8   0   92.95    1.75
  -9  -9   0    0.81    0.52
   9  -9   0    1.35    0.56
   9  -9   0    0.21    0.53
   9   9   0    0.36    0.45
  10   0   0  349.27    4.89
  10   0   0  347.11    4.88
  10   0   0  360.54    4.90
 -10   0   0  353.44    4.82
  10   0   0  345.96    4.89
  10   1   0    0.89    0.33
  10  -1   0    1.49    0.35
  10  -1   0    0.74    0.34
  10   1   0    1.34    0.36
 -10   1   0    0.63    0.31
  10  -1   0    0.83    0.34
  10   1   0    1.40    0.34
 -10  -1   0    1.31    0.35
  10   1   0    1.53    0.36
  10   2   0  136.74    2.14
  10  -2   0  136.31    2.19
 -10  -2   0  133.53    2.24
  10   2   0  131.75    2.13
  10   2   0  131.57    2.09
 -10  -2   0  132.16    2.10
  10   2   0  134.56    2.10
  10  -2   0  132.88    2.14
  10  -2   0  136.04    2.18
  10   3   0    0.72    0.33
  10  -3   0   -0.11    0.34
 -10  -3   0   -0.28    0.37
  10  -3   0   -0.10    0.40
  10   3   0   -0.12    0.33
  10   3   0    0.28    0.33
 -10  -3   0   -0.07    0.32
  10   3   0    0.00    0.31
  10  -3   0   -0.48    0.38
 -10  -4   0  278.60    4.04
  10   4   0  275.28    3.99
 -10  -4   0  269.00    4.01
  10  -4   0  276.94    4.10
  10   4   0  279.85    3.93
  10   4   0  283.11    4.03
  10  -4   0  283.72    3.99
  10   4   0  279.14    3.97
  10  -5   0   -0.16    0.41
  10   5   0    0.58    0.35
 -10  -5   0    0.98    0.40
  10  -5   0    0.72    0.37
  10   5   0    0.54    0.36
 -10  -5   0    0.30    0.51
  10   5   0    0.54    0.33
 -10  -6   0   82.00    1.61
  10   6   0   80.65    1.56
  10  -6   0   80.96    1.68
  10   6   0   82.01    1.53
  10  -6   0   83.71    1.63
  10   6   0   86.85    1.59
 -10  -7   0    5.56    0.58
  10  -7   0    6.53    0.64
  10   7   0    6.84    0.58
  10   7   0    6.04    0.55
  10  -7   0    7.95    0.67
  10  -8   0   47.53    1.25
  10   8   0   45.49    1.19
  10  -8   0   45.12    1.38
  10   8   0   45.99    1.18
 -10  -8   0   45.39    1.25
 -11   0   0   -0.16    0.32
  11   0   0    0.16    0.35
  11   0   0    0.02    0.37
  11   0   0    0.11    0.35
  11   0   0    0.31    0.35
  11   1   0   79.10    1.46
 -11  -1   0   78.55    1.43
  11  -1   0   82.93    1.52
  11   1   0   79.10    1.51
  11  -1   0   80.21    1.50
  11   1   0   81.06    1.47
  11   1   0   79.14    1.49
 -11   1   0   82.91    1.41
  11  -1   0   82.90    1.52
  11   2   0    1.77    0.40
  11   2   0    1.96    0.36
  11  -2   0    1.90    0.40
  11   2   0    2.24    0.37
  11  -2   0    2.51    0.43
 -11  -2   0    2.14    0.38
  11   2   0    1.90    0.39
  11  -2   0    2.28    0.46
 -11  -2   0    2.00    0.48
  11   3   0   45.51    1.08
  11   3   0   46.98    1.06
 -11  -3   0   46.22    1.16
 -11  -3   0   47.09    1.07
  11  -3   0   46.15    1.10
  11   3   0   46.68    1.03
  11  -3   0   47.73    1.18
  11  -3   0   46.31    1.10
  11   3   0   46.82    1.07
 -11  -4   0   19.42    0.74
  11  -4   0   18.06    0.79
  11  -4   0   19.06    0.76
  11   4   0   19.14    0.80
 -11  -4   0   18.64    0.75
  11   4   0   19.39    0.74
  11   4   0   19.55    0.69
  11  -4   0   19.48    0.68
  11   4   0   19.82    0.67
 -11  -5   0   33.40    0.99
  11   5   0   34.11    0.96
  11  -5   0   33.19    0.96
  11   5   0   33.23    0.96
  11  -5   0   34.85    1.04
  11   5   0   34.36    0.91
  11  -6   0   58.63    1.32
  11   6   0   54.67    1.30
 -11  -6   0   55.93    1.32
  11   6   0   56.03    1.22
  11  -6   0   54.18    1.36
  11   6   0   57.17    1.29
  11   7   0   14.67    0.78
 -11  -7   0   14.45    0.82
  11   7   0   13.55    0.78
  11   7   0   15.45    0.78
  11  -7   0   13.11    0.85
  11  -7   0   14.28    0.85
  11   8   0   79.52    1.67
  11   8   0   74.86    1.62
  11  -8   0   80.40    1.80
 -11  -8   0   81.17    1.75
  11   8   0   82.10    1.72
  11  -8   0   79.89    1.70
  12   0   0   29.70    0.88
 -12   0   0   30.28    0.85
  12   0   0   28.24    0.86
  12   0   0   30.40    0.90
 -12  -1   0    3.03    0.41
  12  -1   0    1.94    0.43
  12   1   0    2.81    0.43
  12   1   0    2.27    0.42
  12  -1   0    2.09    0.43
  12   1   0    2.11    0.43
  12   1   0    2.10    0.39
  12  -1   0    1.99    0.44
  12   2   0   58.83    1.27
 -12  -2   0   59.91    1.25
  12   2   0   61.01    1.33
  12   2   0   58.90    1.24
  12  -2   0   62.72    1.34
 -12  -2   0   57.95    1.46
  12  -2   0   58.80    1.28
  12  -2   0   62.69    1.33
  12   2   0   60.63    1.29
  12   3   0   35.48    0.98
 -12  -3   0   37.50    1.16
  12  -3   0   36.28    1.04
 -12  -3   0   36.59    1.02
  12   3   0   37.58    0.99
  12   3   0   36.04    1.03
  12   3   0   35.64    0.98
  12  -3   0   35.52    1.06
  12  -3   0   34.47    0.99
  12  -4   0   79.14    1.63
  12  -4   0   76.80    1.57
 -12  -4   0   79.12    1.56
  12   4   0   81.12    1.61
  12  -4   0   77.50    1.50
  12   4   0   80.29    1.51
 -12  -4   0   77.88    1.60
  12   4   0   77.24    1.47
  12   4   0   79.46    1.56
 -12  -5   0   32.20    0.99
  12  -5   0   33.44    1.06
  12  -5   0   32.34    0.92
  12   5   0   32.14    1.00
  12   5   0   33.50    0.93
  12   5   0   31.20    0.98
  12  -6   0   31.01    1.08
  12   6   0   30.66    0.99
 -12  -6   0   31.88    1.03
  12  -6   0   30.88    0.96
  12   6   0   29.46    0.92
  12   6   0   32.22    1.02
  12   7   0   18.63    0.87
  12  -7   0   16.07    0.91
 -12  -7   0   18.64    0.91
  12  -7   0   15.64    0.87
  12   7   0   16.77    0.84
  12   7   0   18.78    0.87
  13   0   0   -0.11    0.41
  13   0   0   -0.07    0.40
  13   0   0   -0.22    0.40
 -13   0   0   -0.77    0.37
 -13  -1   0  175.17    2.73
  13   1   0  174.21    2.79
  13   1   0  173.29    2.75
  13  -1   0  173.46    2.77
 -13  -1   0  171.91    2.93
  13   1   0  172.93    2.78
  13  -1   0  174.63    2.82
  13   1   0  174.04    2.77
  13  -1   0  170.14    2.79
  13   2   0    0.03    0.44
  13  -2   0    0.06    0.42
 -13  -2   0   -0.03    0.38
 -13  -2   0   -0.57    0.50
  13   2   0   -0.10    0.42
  13  -2   0    0.41    0.42
  13   2   0   -0.51    0.41
  13  -2   0   -0.43    0.46
  13   2   0   -0.20    0.39
  13   3   0   92.50    1.78
 -13  -3   0   91.50    1.74
  13  -3   0   95.11    1.83
  13   3   0   92.68    1.77
  13  -3   0   91.86    1.78
  13  -3   0   90.85    1.76
  13   3   0   94.05    1.75
 -13  -3   0   93.16    1.93
  13   3   0   92.96    1.73
 -13  -4   0    3.79    0.55
  13   4   0    3.30    0.51
  13   4   0    3.10    0.56
  13  -4   0    4.22    0.61
  13   4   0    3.53    0.50
  13   4   0    3.43    0.46
 -13  -4   0    3.37    0.50
  13  -4   0    4.63    0.55
 -13  -5   0   60.09    1.39
  13  -5   0   57.77    1.47
  13   5   0   58.09    1.39
  13  -5   0   54.54    1.44
  13   5   0   58.06    1.34
  13   5   0   59.15    1.37
  13   6   0    4.41    0.63
  13  -6   0    3.46    0.60
  13   6   0    4.11    0.57
  13  -6   0    4.26    0.58
 -13  -6   0    3.75    0.58
  13   6   0    4.32    0.56
  14   0   0   21.42    0.85
 -14   0   0   19.93    1.00
 -14   0   0   22.55    1.04
  14   0   0   21.91    0.88
  14   0   0   23.24    0.89
 -14  -1   0    9.94    0.71
  14   1   0    9.45    0.64
  14   1   0   10.18    0.69
 -14  -1   0   10.04    0.80
  14   1   0    9.42    0.67
  14  -1   0    9.54    0.65
  14  -1   0    9.65    0.67
  14  -1   0    9.99    0.69
 -14  -2   0    2.09    0.51
  14   2   0    1.26    0.47
  14  -2   0    1.91    0.50
  14   2   0    1.33    0.44
  14  -2   0    0.81    0.53
  14   2   0    1.96    0.50
  14  -2   0    0.41    0.47
 -14  -2   0    1.67    0.61
  14   2   0    0.86    0.46
  14   3   0   25.29    0.94
  14   3   0   22.53    0.97
  14  -3   0   26.36    0.98
 -14  -3   0   24.29    0.96
  14   3   0   24.98    0.88
  14   3   0   26.46    1.03
  14  -3   0   24.42    0.99
 -14  -3   0   22.27    1.10
  14  -4   0    0.94    0.47
  14   4   0    0.97    0.50
 -14  -4   0    1.19    0.50
  14   4   0    0.23    0.46
 -14  -4   0    0.06    0.57
  14   4   0    0.32    0.41
  14   4   0    0.64    0.48
  14  -4   0    0.71    0.50
  14   5   0   44.08    1.30
  14   5   0   43.74    1.29
  14  -5   0   45.11    1.28
 -14  -5   0   42.85    1.22
  15   0   0   -0.66    0.50
  15   0   0    0.25    0.44
  15   0   0   -0.29    0.45
 -15   0   0   -0.81    0.58
  15  -1   0  124.37    2.21
 -15  -1   0  121.01    2.38
  15   1   0  121.18    2.17
  15  -1   0  121.22    2.25
  15   1   0  116.70    2.16
  15  -1   0  121.54    2.23
 -15  -1   0  119.06    2.11
  15   1   0  119.63    2.22
 -15   1   0  115.57    2.35
  15   2   0    0.07    0.50
 -15  -2   0    0.93    0.46
  15   2   0    0.23    0.45
  15  -2   0    0.89    0.48
 -15  -2   0   -0.53    0.57
  15   2   0    0.83    0.50
  15   2   0    0.34    0.49
  15  -2   0   -0.36    0.52
 -15  -3   0   92.20    1.81
  15   3   0   89.59    1.86
  15  -3   0   91.41    1.84
 -15  -3   0   88.04    2.01
  15   3   0   91.19    1.83
  15   3   0   93.09    1.88
  15   3   0   89.36    1.77
  15  -3   0   92.24    1.89
  15   4   0    0.98    0.55
 -15  -4   0    1.07    0.57
  15   4   0    1.01    0.53
 -15  -4   0    1.45    0.65
  15  -4   0    0.74    0.57
  16   0   0   17.45    0.92
 -16   0   0   14.57    1.07
  16   0   0   16.79    0.95
  16   0   0   16.50    0.88
  16   1   0    4.39    0.58
  16   1   0    4.45    0.62
  16  -1   0    2.87    0.55
 -16   1   0    2.60    0.70
  16  -1   0    2.77    0.56
  16   1   0    3.86    0.60
  16  -1   0    3.64    0.61
 -16  -1   0    3.20    0.72
 -16   2   0   30.58    1.29
  16  -2   0   35.96    1.22
 -16  -2   0   33.25    1.28
  16   2   0   35.94    1.18
  16   2   0   36.24    1.12
 -16  -2   0   36.68    1.16
  16  -2   0   33.28    1.12
   0   0   1   -0.74    0.05
   0   1   1   22.19    0.34
   0   1   1   21.97    0.31
   0   1   1   21.34    0.35
   0  -1   1   22.25    0.31
   0  -1   1   22.92    0.36
   0  -1   1   22.01    0.35
   0  -1   1   22.22    0.34
   0   1  -1   17.35    0.28
   0  -1   1   22.33    0.36
   0  -1  -1   18.23    0.30
   0  -2  -1   -0.27    0.13
   0  -2   1    0.02    0.11
   0   2   1   -0.23    0.11
   0  -2   1   -0.51    0.14
   0  -2  -1   -0.11    0.15
   0   2   1   -0.10    0.10
   0  -2   1   -0.23    0.12
   0  -2   1   -0.06    0.14
   0   2  -1   -0.32    0.12
   0   3   1  186.83    2.46
   0  -3   1  187.18    2.51
   0  -3  -1  217.70    2.89
   0   3  -1  218.61    2.88
   0  -3   1  186.56    2.49
   0  -3   1  188.43    2.55
   0  -3  -1  215.38    2.91
   0   3  -1  213.28    2.86
   0   3   1  189.28    2.50
   0  -3   1  187.91    2.55
   0  -4   1    0.20    0.13
   0  -4   1   -0.02    0.18
   0   4  -1    0.02    0.09
   0  -4  -1    0.30    0.18
   0  -4  -1    0.30    0.20
   0  -4   1    0.41    0.20
   0   4  -1    0.47    0.18
   0   4   1    0.31    0.13
   0   4   1    0.17    0.10
   0  -4   1    0.76    0.17
   0   5   1  163.96    2.23
   0   5   1  160.21    2.30
   0   5   1  160.52    2.16
   0  -5   1  165.77    2.27
   0  -5  -1  167.96    2.32
   0   5  -1  167.72    2.31
   0  -5  -1  164.62    2.35
   0  -5   1  164.47    2.34
   0   5  -1  158.62    2.12
   0  -5   1  161.01    2.34
   0  -5   1  160.98    2.21
   0   5  -1  161.55    2.20
   0  -6   1    0.02    0.25
   0   6   1    0.35    0.23
   0  -6  -1    0.37    0.22
   0   6  -1    0.17    0.14
   0   6   1   -0.10    0.17
   0  -6  -1   -0.07    0.25
   0  -6   1    0.01    0.15
   0  -6   1   -0.06    0.22
   0   6  -1    0.06    0.21
   0   6   1    0.16    0.12
   0  -7   1   60.41    1.16
   0  -7   1   60.55    1.09
   0   7   1   59.90    1.12
   0   7   1   59.75    1.02
   0  -7  -1   67.29    1.18
   0   7  -1   62.82    1.14
   0  -7  -1   64.35    1.21
   0   8  -1    0.14    0.33
   0   8   1    0.12    0.31
   0  -8   1   -0.06    0.35
   0  -8   1    0.35    0.31
   0  -8  -1    0.03    0.35
   0  -8  -1    0.05    0.29
   0   9  -1  166.76    2.55
   0   9   1  181.07    2.81
   0  -9  -1  161.01    2.55
   0  -9  -1  166.31    2.65
   0  -9   1  181.41    2.86
   0  10  -1    0.02    0.43
   0 -10  -1   -0.01    0.44
   0  10   1   -0.04    0.40
   0 -10   1    0.16    0.45
   0  11  -1   74.23    1.54
   0  11   1   61.36    1.40
   0 -11  -1   73.89    1.65
   0 -11   1   59.88    1.51
   1   0  -1   -0.09    0.10
  -1   0   1   -0.36    0.09
   1   0   1   -0.27    0.09
  -1   0  -1   -0.26    0.06
   1   0   1   -0.21    0.06
   1   0   1   -0.49    0.06
   1   0  -1    0.09    0.07
   1   0   1   -0.28    0.08
   1   0   1   -0.37    0.07
  -1   0   1   -0.13    0.10
  -1  -1   1  787.22   10.37
  -1  -1   1  778.74   10.39
   1   1   1  792.75   10.33
   1   1   1  804.09   10.36
   1   1   1  791.68   10.27
   1  -1  -1  785.56   10.48
  -1  -1   1  755.93   10.32
   1  -1   1  770.79   10.50
  -1  -1  -1  807.89   10.54
   1  -1   1  773.04   10.24
   1   1  -1  804.81   10.43
  -1  -1  -1  784.73   10.38
   1  -1   1  782.92   10.36
   1  -1   1  788.01   10.37
   1   1  -1  793.06   10.47
   1  -2  -1   30.69    0.54
  -1  -2   1   24.60    0.42
   1   2   1   25.27    0.39
   1   2   1   25.67    0.45
   1  -2  -1   29.56    0.54
   1  -2  -1   30.52    0.51
  -1  -2   1   25.02    0.45
   1   2   1   25.56    0.43
  -1  -2   1   25.56    0.46
   1  -2   1   25.18    0.46
   1  -2   1   25.75    0.49
  -1  -2  -1   29.72    0.49
   1  -2   1   25.43    0.39
   1   2  -1   30.57    0.45
  -1  -2  -1   30.06    0.41
  -1  -2  -1   31.54    0.50
   1  -2   1   24.53    0.43
   1   2  -1   29.38    0.49
   1  -2   1   25.05    0.41
   1  -3  -1  463.12    6.04
  -1  -3   1  491.18    6.53
   1  -3  -1  459.05    5.98
  -1  -3   1  494.77    6.38
   1   3   1  496.37    6.54
   1  -3  -1  466.49    6.04
  -1  -3   1  490.95    6.55
   1   3   1  482.78    6.38
   1   3   1  486.39    6.52
   1  -3   1  491.19    6.49
   1  -3   1  496.74    6.54
  -1  -3  -1  465.77    6.21
   1  -3   1  484.36    6.42
   1   3  -1  453.88    6.07
  -1  -3  -1  459.43    6.00
   1  -3   1  494.29    6.57
  -1   3   1  482.47    6.56
   1   3  -1  452.78    6.11
   1  -4  -1    5.42    0.33
  -1  -4   1    5.61    0.30
   1  -4  -1    4.95    0.25
   1   4   1    4.78    0.28
  -1  -4   1    4.83    0.20
   1   4   1    5.00    0.23
   1  -4  -1    5.72    0.32
   1   4   1    4.92    0.17
  -1  -4   1    4.88    0.26
   1  -4   1    5.08    0.23
   1   4  -1    5.10    0.26
  -1  -4  -1    5.19    0.28
  -1  -4  -1    5.00    0.28
  -1   4   1    4.67    0.24
   1   4  -1    4.80    0.19
   1  -4   1    5.26    0.30
   1  -4   1    5.21    0.23
   1  -4   1    5.20    0.32
   1  -5  -1  236.18    3.26
  -1   5  -1  233.59    3.19
  -1  -5   1  232.13    3.23
   1  -5  -1  240.38    3.28
   1   5   1  232.77    3.05
  -1  -5   1  231.09    3.09
   1  -5  -1  232.67    3.19
  -1   5  -1  235.32    3.08
  -1  -5   1  232.08    3.19
   1   5   1  231.72    3.14
   1   5   1  234.71    3.20
   1  -5   1  231.86    3.24
   1   5  -1  233.34    3.19
   1  -5   1  233.66    3.15
   1   5  -1  227.33    3.10
  -1   5   1  234.36    3.09
  -1   5   1  233.89    3.13
  -1  -5  -1  234.61    3.23
  -1  -5  -1  229.56    3.21
   1  -5   1  233.14    3.14
   1  -5   1  234.14    3.27
  -1   6  -1   22.68    0.56
  -1  -6   1   19.88    0.53
  -1  -6   1   19.36    0.57
   1  -6  -1   23.34    0.64
   1  -6  -1   22.66    0.57
   1   6   1   19.30    0.48
   1  -6  -1   23.86    0.66
  -1  -6   1   19.46    0.45
   1   6   1   19.36    0.55
  -1  -6  -1   21.31    0.57
  -1  -6  -1   23.63    0.60
  -1   6   1   20.64    0.48
   1   6  -1   22.25    0.46
   1  -6   1   20.04    0.50
   1   6  -1   23.38    0.57
   1  -6   1   20.13    0.59
   1  -6   1   19.39    0.46
   1  -6   1   20.64    0.62
  -1   6   1   19.71    0.41
  -1  -7   1  127.99    1.96
   1  -7  -1  120.51    1.95
   1   7   1  127.02    1.88
   1   7   1  129.58    1.98
  -1  -7   1  126.01    2.01
   1  -7  -1  121.41    1.86
  -1   7  -1  121.58    1.86
  -1  -7  -1  123.79    1.90
   1  -7   1  126.98    2.04
   1  -7   1  126.29    1.91
   1  -7   1  129.05    2.06
  -1   7   1  129.59    1.99
  -1  -7  -1  120.08    1.92
   1   7  -1  117.18    1.86
  -1   8  -1   13.15    0.60
   1   8   1   13.50    0.59
   1  -8  -1   13.46    0.65
   1  -8  -1   13.69    0.58
  -1  -8   1   14.53    0.64
  -1  -8   1   14.71    0.61
   1   8  -1   13.92    0.61
  -1  -8  -1   13.65    0.62
  -1   8   1   13.86    0.60
   1  -8   1   14.05    0.57
   1  -8   1   14.90    0.66
  -1  -8  -1   13.63    0.62
  -1   9  -1   42.57    1.02
   1  -9  -1   38.12    0.99
   1  -9  -1   41.08    1.08
  -1  -9   1   35.27    0.98
   1   9   1   35.89    0.94
  -1  -9   1   35.08    0.90
   1  -9   1   36.39    1.01
  -1  -9  -1   38.82    1.06
  -1  -9  -1   38.59    1.00
  -1   9   1   36.95    0.95
   1   9  -1   41.47    1.02
   1 -10  -1   23.29    0.91
  -1 -10   1   20.79    0.85
   1  10   1   20.76    0.81
  -1  10  -1   21.21    0.84
   1  10  -1   21.67    0.85
  -1 -10  -1   22.47    0.87
  -1 -10  -1   23.14    0.87
  -1  10   1   20.94    0.82
   1 -10   1   20.43    0.89
   1 -11  -1   19.41    0.94
  -1 -11   1   19.50    0.91
   1  11   1   18.17    0.91
  -1 -11  -1   20.85    0.99
   1  11  -1   19.88    0.84
   1 -11   1   18.36    1.01
  -1  11   1   19.73    0.86
   2   0   1  447.07    5.90
  -2   0   1  448.37    6.06
   2   0  -1  430.59    5.86
  -2   0  -1  425.12    5.63
   2   0  -1  415.83    5.69
   2   0   1  431.73    5.81
   2   0   1  442.60    5.93
  -2   0   1  429.87    5.94
   2   0  -1  431.38    5.79
   2   0  -1  430.29    5.74
   2   0   1  434.27    5.94
   2  -1  -1  218.69    2.92
   2   1   1  225.57    2.99
  -2  -1   1  229.66    3.01
   2   1   1  228.92    2.97
   2   1   1  227.02    2.98
  -2  -1   1  227.21    3.01
   2  -1  -1  215.86    2.90
   2  -1   1  225.32    2.99
  -2  -1  -1  222.94    2.90
   2  -1   1  230.11    3.04
   2   1  -1  216.64    2.86
   2  -1   1  227.84    2.98
   2   1  -1  221.31    2.88
   2  -1   1  231.62    3.00
   2  -1   1  227.47    3.02
   2   1  -1  218.97    2.88
  -2  -1  -1  219.93    2.88
   2  -2  -1  173.85    2.32
   2   2   1  218.83    2.91
   2   2   1  220.23    2.87
   2   2   1  217.23    2.90
  -2  -2   1  221.42    2.94
   2  -2  -1  171.67    2.37
  -2  -2   1  221.39    2.92
  -2  -2   1  223.07    2.91
   2   2  -1  173.42    2.30
   2  -2   1  214.37    2.98
   2   2  -1  171.68    2.27
  -2  -2  -1  173.93    2.34
   2   2  -1  179.16    2.33
   2  -2   1  223.89    2.93
   2  -2   1  219.03    2.86
   2  -2   1  222.83    2.94
  -2  -2  -1  173.00    2.30
   2  -2   1  216.23    2.90
   2   3   1   20.97    0.44
   2  -3  -1   34.93    0.59
  -2  -3   1   20.60    0.45
  -2  -3   1   20.88    0.44
   2  -3  -1   35.06    0.66
   2   3   1   20.94    0.36
   2   3   1   21.23    0.42
   2  -3  -1   34.13    0.66
  -2  -3   1   20.18    0.39
   2  -3   1   21.55    0.48
   2   3  -1   34.42    0.50
   2  -3   1   21.50    0.45
  -2  -3  -1   35.37    0.60
   2  -3   1   20.38    0.46
   2  -3   1   20.54    0.36
   2  -3   1   20.11    0.40
   2   3  -1   35.34    0.60
  -2  -3  -1   34.88    0.51
  -2  -3  -1   33.90    0.62
   2   3  -1   34.57    0.56
   2   4   1  225.19    2.94
  -2  -4   1  223.49    3.06
  -2  -4   1  221.99    2.97
  -2  -4   1  222.64    3.06
   2  -4  -1  237.79    3.15
   2  -4  -1  234.62    3.24
   2   4   1  223.26    3.01
   2  -4  -1  238.38    3.24
   2   4   1  227.09    3.06
   2  -4   1  223.48    2.97
   2  -4   1  220.65    3.09
  -2  -4  -1  235.06    3.17
   2   4  -1  237.41    3.17
  -2  -4  -1  236.77    3.19
  -2  -4  -1  229.55    3.03
   2   4  -1  232.16    3.11
   2  -4   1  222.53    3.04
   2   4  -1  227.75    3.02
   2  -4   1  235.61    3.15
   2  -5  -1  203.06    2.75
   2   5   1  218.72    3.00
   2   5   1  216.26    2.94
   2   5   1  214.53    2.84
  -2  -5   1  217.44    3.01
   2  -5  -1  199.54    2.86
  -2  -5   1  218.36    3.00
  -2  -5   1  214.33    2.88
   2  -5  -1  203.56    2.85
  -2  -5  -1  197.06    2.79
   2   5  -1  197.42    2.69
  -2  -5  -1  198.66    2.78
   2  -5   1  215.35    3.05
   2   5  -1  198.95    2.77
   2  -5   1  214.90    3.08
   2  -5   1  215.91    2.91
  -2   5   1  216.02    2.94
  -2  -6   1  101.33    1.58
   2   6   1   98.15    1.57
   2   6   1   98.41    1.49
   2  -6  -1  105.24    1.60
   2  -6  -1  106.01    1.73
   2  -6  -1  109.78    1.73
  -2  -6   1   99.78    1.59
   2  -6   1  100.54    1.63
  -2   6   1  101.68    1.50
   2   6  -1  105.04    1.53
  -2  -6  -1  105.05    1.66
   2  -6   1   98.87    1.49
   2  -6   1  100.18    1.66
  -2  -6  -1  104.81    1.65
   2   6  -1  106.02    1.63
  -2  -7   1   32.08    0.80
  -2   7  -1   35.23    0.78
   2  -7  -1   34.88    0.90
   2  -7  -1   34.83    0.88
   2  -7  -1   35.11    0.77
   2   7   1   28.42    0.65
   2   7   1   30.22    0.74
  -2  -7   1   28.41    0.72
   2  -7   1   30.06    0.65
   2  -7   1   29.24    0.79
   2   7  -1   36.24    0.82
  -2  -7  -1   34.65    0.81
   2  -7   1   28.65    0.82
  -2  -7  -1   35.81    0.85
  -2   8  -1   32.83    0.81
   2   8   1   32.95    0.84
  -2  -8   1   32.25    0.83
   2  -8  -1   32.73    0.96
  -2  -8   1   33.33    0.86
   2  -8  -1   32.00    0.79
   2  -8   1   34.50    0.95
  -2   8   1   31.85    0.84
  -2  -8  -1   30.71    0.83
   2   8  -1   33.78    0.86
   2  -8   1   32.75    0.91
  -2  -8  -1   33.60    0.85
   2   9   1   89.13    1.64
  -2  -9   1   90.53    1.67
   2  -9  -1   83.33    1.65
  -2   9  -1   86.87    1.54
  -2  -9   1   90.85    1.66
  -2  -9  -1   84.24    1.59
   2   9  -1   85.05    1.55
  -2   9   1   92.09    1.66
   2  -9   1   90.32    1.73
  -2  -9  -1   84.97    1.61
   2 -10  -1    2.50    0.54
  -2 -10   1    2.41    0.53
  -2  10  -1    3.25    0.50
   2  10   1    2.24    0.46
  -2 -10  -1    3.00    0.50
  -2  10   1    2.35    0.47
   2  10  -1    3.34    0.46
  -2 -10  -1    2.92    0.52
   2 -10   1    2.36    0.55
   2  11   1   50.13    1.31
  -2  11  -1   55.08    1.33
   2 -11  -1   56.05    1.45
  -2 -11   1   48.42    1.34
   2  11  -1   53.79    1.34
  -2  11   1   48.92    1.30
  -2 -11  -1   56.01    1.36
   2 -11   1   48.06    1.41
   3   0  -1    0.06    0.16
   3   0  -1    0.22    0.15
   3   0   1    0.07    0.14
  -3   0  -1    0.59    0.13
   3   0   1    0.05    0.15
   3   0   1   -0.15    0.15
   3   0  -1    0.30    0.18
   3   0  -1    1.09    0.19
  -3   0   1   -0.17    0.17
   3   0   1   -0.03    0.16
   3  -1  -1  164.43    2.28
  -3   1  -1  165.08    2.20
   3   1   1  142.40    1.93
   3  -1  -1  167.22    2.27
   3   1   1  145.61    1.94
   3   1   1  141.07    1.94
   3  -1  -1  168.45    2.31
  -3  -1   1  140.08    1.97
  -3  -1   1  145.82    1.98
   3   1  -1  167.61    2.26
  -3  -1  -1  168.95    2.25
   3  -1   1  140.44    2.00
   3   1  -1  167.12    2.26
   3  -1   1  145.03    1.95
   3  -1   1  145.38    1.96
   3   1  -1  169.31    2.24
  -3  -2   1   48.52    0.77
   3   2   1   48.45    0.77
   3   2   1   47.70    0.76
   3  -2  -1   32.24    0.63
   3   2   1   48.56    0.73
  -3  -2   1   49.48    0.80
   3   2  -1   33.98    0.58
  -3  -2  -1   33.04    0.59
  -3  -2  -1   32.51    0.53
   3  -2   1   48.50    0.78
   3   2  -1   33.72    0.58
   3  -2   1   47.84    0.85
   3  -2   1   48.24    0.78
   3   2  -1   33.91    0.54
  -3  -3   1   99.70    1.41
   3  -3  -1  103.62    1.55
   3   3   1   97.58    1.43
   3  -3  -1  106.05    1.46
   3   3   1   96.89    1.41
  -3  -3   1  104.29    1.47
   3  -3  -1  103.04    1.55
   3   3   1   99.25    1.36
  -3  -3   1   97.62    1.42
   3   3  -1  101.77    1.48
  -3  -3  -1  103.08    1.50
   3   3  -1  102.27    1.40
   3  -3   1   98.40    1.51
   3   3  -1  104.88    1.46
  -3  -3  -1  101.03    1.45
   3  -3   1   97.88    1.33
   3  -3   1   97.90    1.41
  -3  -3  -1  103.68    1.42
   3  -3   1   97.69    1.46
   3   4   1   68.01    0.96
  -3  -4   1   66.99    1.07
   3  -4  -1   60.47    1.07
  -3  -4   1   66.33    1.00
   3  -4  -1   61.06    1.06
  -3  -4   1   65.64    1.09
   3   4   1   67.83    1.07
   3  -4  -1   60.42    0.95
   3   4   1   66.69    1.03
   3   4  -1   61.11    0.99
   3   4  -1   61.85    0.94
  -3  -4  -1   59.88    0.96
   3  -4   1   65.14    1.10
   3  -4   1   66.92    1.15
  -3  -4  -1   63.74    1.01
   3  -4   1   66.02    0.96
   3   4  -1   60.68    0.86
  -3  -4  -1   60.50    0.87
   3   5   1  102.93    1.42
   3  -5  -1  105.36    1.66
   3  -5  -1  104.55    1.67
  -3  -5   1  104.68    1.59
  -3  -5   1  101.38    1.56
   3   5   1  101.41    1.51
   3  -5  -1  106.56    1.53
   3   5   1  103.45    1.57
  -3  -5   1  101.15    1.46
  -3  -5  -1  103.90    1.56
   3   5  -1  104.34    1.51
   3   5  -1  107.90    1.58
   3   5  -1   99.81    1.39
   3  -5   1  102.45    1.46
   3  -5   1  105.34    1.63
  -3  -5  -1  103.27    1.60
  -3  -5  -1  100.16    1.39
   3  -5   1  102.84    1.67
   3   6   1   92.47    1.49
   3  -6  -1   93.02    1.44
  -3  -6   1   94.02    1.50
   3   6   1   91.68    1.42
  -3  -6   1   93.38    1.52
   3  -6  -1   90.96    1.60
   3  -6  -1   95.41    1.59
   3  -6   1   91.09    1.55
  -3   6   1   91.45    1.41
  -3  -6  -1   95.69    1.53
   3   6  -1   92.80    1.41
   3   6  -1   95.37    1.50
  -3  -6  -1   94.14    1.49
   3  -6   1   90.91    1.59
   3  -6   1   93.74    1.37
   3  -7  -1   53.61    1.15
   3   7   1   58.60    1.12
   3   7   1   59.15    1.05
   3  -7  -1   55.97    1.18
  -3  -7   1   58.77    1.15
   3  -7  -1   55.31    1.01
  -3  -7   1   61.29    1.17
   3  -7   1   59.73    1.20
   3   7  -1   55.49    1.06
   3   7  -1   55.81    1.06
  -3  -7  -1   55.09    1.06
   3  -7   1   59.85    1.25
  -3  -7  -1   54.90    1.09
   3   8   1  126.53    2.04
   3  -8  -1  136.25    2.30
  -3   8  -1  141.27    2.18
   3  -8  -1  140.16    2.33
  -3  -8   1  124.55    2.05
  -3  -8   1  127.35    2.06
   3   8  -1  138.21    2.19
   3  -8   1  125.88    2.17
  -3  -8  -1  136.66    2.22
   3  -8   1  127.69    2.13
  -3  -8  -1  141.11    2.22
  -3  -9   1    8.58    0.61
   3  -9  -1   11.32    0.71
   3   9   1    8.64    0.61
  -3   9  -1   10.63    0.60
  -3  -9   1    9.71    0.62
   3  -9   1    8.45    0.66
   3  -9   1    8.52    0.63
  -3   9   1    8.06    0.59
  -3  -9  -1   11.41    0.72
   3   9  -1    9.64    0.67
  -3  -9  -1   10.90    0.62
  -3  10  -1   77.76    1.55
  -3 -10   1   74.05    1.55
  -3 -10   1   72.61    1.55
   3  10   1   72.70    1.53
   3 -10  -1   77.96    1.68
  -3  10   1   73.93    1.51
   3  10  -1   77.13    1.53
  -3 -10  -1   77.19    1.58
   3 -10   1   72.52    1.61
  -3 -10  -1   77.43    1.56
   3  11   1    2.47    0.51
  -3 -11   1    2.89    0.56
  -3  11  -1    1.06    0.47
   3 -11  -1    1.81    0.61
   3 -11   1    2.44    0.62
   3  11  -1    1.26    0.52
  -3 -11  -1    1.43    0.56
  -3 -11  -1    1.05    0.50
  -3  11   1    1.53    0.50
   4   0   1  509.54    6.78
  -4   0   1  512.50    6.71
   4   0   1  518.64    6.99
  -4   0  -1  482.46    6.42
   4   0  -1  472.60    6.26
   4   0   1  512.79    6.90
   4   0  -1  468.86    6.21
   4   0   1  519.20    6.97
   4   0  -1  469.36    6.32
   4   0  -1  480.32    6.23
   4   1   1   18.83    0.41
   4  -1  -1   18.46    0.42
   4  -1  -1   18.03    0.45
   4   1   1   19.32    0.42
  -4   1  -1   17.10    0.36
  -4  -1   1   20.14    0.46
  -4  -1   1   19.25    0.48
   4   1   1   19.26    0.43
   4  -1  -1   17.23    0.47
   4   1   1   19.04    0.43
   4  -1   1   19.18    0.49
   4  -1   1   18.39    0.42
   4   1  -1   17.94    0.42
  -4  -1  -1   18.06    0.40
   4   1  -1   16.95    0.44
   4   1  -1   17.47    0.40
   4   1  -1   17.33    0.38
   4  -1   1   18.70    0.44
   4  -1   1   18.84    0.44
   4   2   1  305.15    4.00
  -4  -2   1  300.75    4.04
   4   2   1  316.48    4.03
   4  -2  -1  334.25    4.47
   4   2   1  299.64    4.02
  -4  -2   1  302.28    4.05
   4  -2  -1  332.64    4.47
   4   2  -1  333.15    4.41
   4  -2   1  303.05    4.05
   4   2  -1  328.96    4.37
   4  -2   1  299.54    4.03
  -4  -2  -1  332.95    4.42
   4  -2   1  302.78    4.12
   4   2  -1  333.49    4.41
   4  -2   1  296.13    4.03
   4   3   1    6.41    0.30
   4  -3  -1    8.12    0.39
  -4  -3   1    5.80    0.33
  -4  -3   1    5.60    0.29
   4   3   1    6.05    0.29
   4   3   1    5.55    0.24
  -4  -3  -1    8.03    0.27
  -4  -3  -1    8.35    0.34
   4  -3   1    5.60    0.39
   4  -3   1    5.85    0.32
   4   3  -1    8.06    0.26
  -4  -3  -1    7.84    0.31
   4   3  -1    7.64    0.32
   4  -3   1    5.43    0.31
   4  -3   1    5.91    0.20
   4   3  -1    8.01    0.32
   4  -4  -1  530.84    7.09
  -4  -4   1  528.54    7.06
   4   4   1  532.76    7.01
   4  -4  -1  524.08    6.95
  -4  -4   1  531.94    7.05
   4   4   1  548.77    7.03
   4   4   1  538.09    6.93
  -4  -4   1  528.47    7.01
   4  -4  -1  527.68    7.08
   4   4  -1  540.36    7.01
   4  -4   1  535.13    6.97
  -4  -4  -1  536.16    7.03
   4  -4   1  528.45    7.00
   4   4  -1  543.89    6.98
  -4  -4  -1  525.23    7.02
  -4  -4  -1  539.82    6.96
   4   4  -1  520.48    6.89
   4  -4   1  535.13    7.14
   4  -4   1  530.64    7.07
  -4  -5   1   25.51    0.59
   4   5   1   25.23    0.60
   4   5   1   24.95    0.57
   4  -5  -1   21.31    0.64
  -4  -5   1   25.18    0.51
   4  -5  -1   21.55    0.50
  -4  -5   1   25.70    0.64
   4  -5  -1   21.83    0.64
   4   5   1   25.45    0.48
   4   5  -1   21.34    0.40
   4  -5   1   25.56    0.66
   4   5  -1   21.56    0.50
   4  -5   1   25.33    0.71
   4  -5   1   25.11    0.48
  -4  -5  -1   21.26    0.58
  -4  -5  -1   21.45    0.40
  -4  -5  -1   21.75    0.53
   4   5  -1   21.11    0.55
  -4  -6   1  178.43    2.65
   4  -6  -1  214.96    3.08
   4   6   1  180.53    2.62
   4   6   1  181.62    2.57
  -4  -6   1  179.01    2.61
   4  -6  -1  203.65    3.07
   4  -6  -1  203.91    2.87
  -4  -6  -1  202.48    2.99
   4  -6   1  182.83    2.70
   4   6  -1  204.63    2.88
  -4  -6  -1  207.46    2.93
   4   6  -1  211.19    2.96
   4  -6   1  178.74    2.74
   4   7   1    5.77    0.37
   4  -7  -1    7.33    0.52
  -4  -7   1    5.46    0.44
  -4  -7   1    5.34    0.41
   4   7   1    5.45    0.41
   4  -7  -1    8.86    0.58
   4  -7  -1    8.62    0.42
   4   7  -1    7.46    0.41
  -4  -7  -1    9.15    0.54
  -4  -7  -1    7.31    0.45
   4   7  -1    8.75    0.49
   4  -7   1    4.95    0.48
   4  -7   1    5.74    0.48
  -4  -8   1   97.64    1.69
   4  -8  -1   90.14    1.69
   4   8   1  100.03    1.70
  -4  -8   1   98.40    1.73
   4   8   1   97.22    1.62
   4  -8  -1   86.77    1.70
   4  -8   1   99.96    1.86
   4   8  -1   90.22    1.57
  -4  -8  -1   88.20    1.61
   4  -8   1   96.86    1.79
  -4  -8  -1   88.08    1.56
   4  -9  -1   13.41    0.78
  -4  -9   1   17.32    0.77
   4  -9  -1   14.99    0.82
  -4   9  -1   15.57    0.72
  -4  -9   1   16.82    0.74
   4   9   1   16.75    0.71
   4  -9   1   16.01    0.79
   4   9  -1   15.07    0.68
  -4  -9  -1   14.49    0.72
   4  -9   1   16.53    0.84
  -4  -9  -1   14.74    0.66
  -4 -10   1    9.00    0.66
   4 -10  -1    5.04    0.63
   4  10   1    9.49    0.63
  -4  10  -1    6.10    0.58
  -4 -10   1    8.63    0.64
  -4 -10  -1    6.25    0.60
   4 -10   1    9.47    0.76
  -4  10   1    9.02    0.67
   4 -10   1    9.08    0.79
   4  10  -1    6.71    0.56
  -4 -10  -1    6.58    0.59
   5   0   1   -0.39    0.18
   5   0  -1   -0.12    0.21
  -5   0   1   -0.16    0.19
   5   0   1   -0.13    0.19
   5   0  -1   -0.38    0.20
   5   0  -1    0.05    0.18
   5   0   1   -0.36    0.17
  -5   0  -1   -0.22    0.17
   5   0  -1    0.42    0.21
   5   0   1    0.11    0.20
   5  -1  -1   53.80    0.93
   5   1   1   48.17    0.82
  -5  -1   1   52.95    0.91
  -5   1  -1   54.62    0.84
   5   1   1   49.20    0.82
   5  -1  -1   55.84    0.96
   5   1   1   51.01    0.84
   5  -1  -1   55.41    0.95
   5   1   1   47.94    0.84
  -5  -1   1   49.88    0.85
   5   1  -1   54.80    0.92
   5   1  -1   54.40    0.90
   5  -1   1   50.21    0.85
   5   1  -1   55.07    0.91
   5  -1   1   49.48    0.83
   5   1  -1   54.39    0.87
   5  -1   1   48.89    0.89
  -5  -1  -1   54.44    0.88
   5  -1   1   49.11    0.85
  -5  -2   1   33.66    0.67
  -5  -2   1   32.33    0.67
   5  -2  -1   26.35    0.59
   5   2   1   33.10    0.62
   5  -2  -1   26.01    0.63
   5   2   1   31.82    0.63
   5   2   1   32.89    0.60
   5  -2  -1   27.11    0.62
   5  -2   1   32.51    0.72
  -5  -2  -1   25.57    0.56
   5   2  -1   26.94    0.57
   5  -2   1   32.11    0.65
   5   2  -1   27.41    0.55
   5   2  -1   25.48    0.52
   5  -2   1   32.19    0.68
   5   3   1    0.47    0.17
  -5  -3   1    0.38    0.21
   5   3   1    0.13    0.19
   5  -3  -1    0.03    0.23
  -5  -3   1    0.02    0.23
   5   3   1    0.06    0.18
   5   3  -1    0.16    0.18
  -5  -3  -1    0.13    0.20
   5  -3   1    0.74    0.22
  -5  -3  -1    0.02    0.21
   5   3  -1    0.26    0.16
   5  -3   1    0.12    0.26
   5   3  -1    0.45    0.16
   5  -3   1    1.14    0.23
   5  -4  -1  125.05    1.94
   5   4   1  122.37    1.84
   5   4   1  126.10    1.76
  -5  -4   1  123.81    1.88
   5   4   1  120.55    1.82
   5  -4  -1  126.16    1.81
   5  -4  -1  128.32    1.97
  -5  -4   1  125.13    1.81
   5  -4   1  125.82    1.88
  -5  -4  -1  124.85    1.90
   5   4  -1  126.16    1.85
   5   4  -1  127.06    1.77
  -5  -4  -1  127.85    1.81
  -5  -4  -1  126.20    1.80
   5  -4   1  122.84    1.70
   5  -4   1  127.52    1.97
   5  -4   1  124.42    1.84
   5   4  -1  127.83    1.87
   5   5   1    5.63    0.27
  -5  -5   1    5.78    0.38
   5  -5  -1    3.49    0.26
   5   5   1    5.09    0.35
  -5  -5   1    5.24    0.29
   5   5   1    5.26    0.37
   5  -5  -1    2.87    0.37
   5  -5  -1    3.14    0.37
  -5  -5   1    5.91    0.40
   5  -5   1    5.04    0.42
   5   5  -1    3.40    0.21
  -5  -5  -1    3.26    0.25
   5  -5   1    4.86    0.24
   5   5  -1    3.06    0.30
  -5  -5  -1    3.63    0.31
   5   5  -1    3.23    0.28
   5  -5   1    5.47    0.40
  -5  -5  -1    3.18    0.28
   5  -6  -1   95.55    1.64
   5  -6  -1   95.14    1.66
   5   6   1   96.20    1.53
   5  -6  -1   92.81    1.44
  -5  -6   1   94.19    1.54
   5   6   1   97.89    1.58
  -5  -6   1   96.23    1.61
   5  -6   1   95.07    1.70
  -5  -6  -1   95.40    1.50
   5   6  -1   91.82    1.53
   5  -6   1   95.59    1.64
  -5  -6  -1   90.94    1.57
   5   6  -1   92.95    1.48
   5  -7  -1    0.14    0.38
  -5  -7   1    1.07    0.32
  -5  -7   1    1.72    0.38
   5  -7  -1    0.22    0.37
   5   7   1    1.29    0.30
   5   7   1    1.71    0.35
   5   7  -1    0.38    0.26
   5  -7   1    1.28    0.41
  -5  -7  -1    0.62    0.36
  -5  -7  -1    0.49    0.28
   5  -7   1    1.38    0.40
   5   7  -1    0.45    0.31
   5   8   1  134.80    2.18
   5  -8  -1  132.91    2.28
  -5  -8   1  133.49    2.22
  -5  -8   1  137.02    2.17
   5  -8  -1  131.42    2.31
   5   8   1  134.54    2.12
  -5  -8  -1  135.53    2.13
   5   8  -1  135.08    2.16
   5  -8   1  134.69    2.34
  -5  -8  -1  133.19    2.21
   5  -8   1  135.16    2.29
  -5  -9   1    3.11    0.50
  -5  -9   1    3.50    0.46
   5   9   1    3.14    0.46
   5  -9  -1    3.57    0.56
   5  -9  -1    3.12    0.57
  -5  -9  -1    3.84    0.52
   5   9  -1    4.02    0.47
   5  -9   1    2.78    0.56
   5  -9   1    2.04    0.52
  -5  -9  -1    4.02    0.50
  -5  10  -1   83.05    1.62
  -5 -10   1   84.57    1.65
   5  10   1   84.19    1.66
  -5 -10   1   84.17    1.74
   5 -10  -1   82.50    1.79
   5 -10  -1   84.78    1.84
   5  10  -1   82.70    1.64
   5 -10   1   82.50    1.79
   5 -10   1   80.47    1.82
  -5 -10  -1   82.35    1.61
  -5 -10  -1   85.74    1.73
   6   0  -1  622.40    8.12
   6   0   1  627.82    8.38
  -6   0   1  623.54    8.13
   6   0   1  615.81    8.13
   6   0  -1  626.43    8.13
   6   0  -1  613.04    8.10
  -6   0  -1  614.33    8.05
   6   0  -1  616.04    8.13
   6   0   1  623.00    8.16
   6   0   1  615.31    8.13
   6   1   1    5.22    0.31
   6   1   1    5.08    0.32
  -6   1  -1    6.77    0.29
   6   1   1    5.15    0.31
   6  -1  -1    7.35    0.37
   6  -1  -1    6.96    0.40
   6  -1  -1    7.03    0.36
  -6  -1   1    4.59    0.33
   6   1   1    5.56    0.31
   6   1  -1    7.20    0.36
   6  -1   1    4.91    0.32
   6   1  -1    6.75    0.30
  -6   1   1    5.20    0.31
   6   1  -1    7.09    0.34
  -6  -1  -1    6.94    0.35
   6  -1   1    4.89    0.33
   6  -1   1    4.96    0.37
   6  -1   1    4.87    0.34
   6   1  -1    6.88    0.36
   6  -2  -1  266.14    3.68
   6   2   1  253.29    3.45
   6   2   1  248.36    3.43
   6  -2  -1  263.60    3.71
  -6  -2   1  251.26    3.47
   6  -2  -1  267.93    3.73
   6   2   1  252.02    3.45
  -6  -2   1  252.14    3.50
   6   2   1  246.90    3.41
   6  -2   1  252.19    3.54
   6   2  -1  261.03    3.66
   6  -2   1  250.98    3.48
   6   2  -1  264.84    3.62
   6  -2   1  258.83    3.48
   6   2  -1  266.34    3.61
  -6  -2  -1  265.78    3.65
   6   2  -1  285.57    3.67
   6   3   1   51.99    0.93
   6   3   1   51.64    0.88
  -6  -3   1   52.75    0.96
   6   3   1   54.52    0.94
   6  -3  -1   57.13    1.06
  -6  -3   1   52.57    0.94
   6  -3  -1   58.00    1.07
   6   3  -1   55.30    0.98
   6   3  -1   55.75    0.93
   6  -3   1   50.63    0.93
   6  -3   1   50.69    0.94
  -6  -3  -1   56.40    0.99
   6  -3   1   51.28    1.03
   6   3  -1   57.09    1.00
   6  -3   1   52.89    0.98
  -6  -3  -1   56.34    1.00
  -6  -4   1  297.03    4.02
   6   4   1  294.98    4.04
   6  -4  -1  280.28    3.92
   6  -4  -1  283.80    3.95
   6   4   1  295.74    4.03
   6   4   1  296.63    3.96
  -6  -4   1  294.21    4.08
   6  -4   1  287.18    3.88
  -6  -4  -1  277.94    3.80
   6  -4   1  293.52    4.07
   6  -4   1  296.06    4.05
  -6  -4  -1  281.76    3.88
   6   4  -1  278.76    3.76
   6   4  -1  275.95    3.84
   6  -4   1  295.52    4.17
   6   4  -1  279.80    3.85
   6  -5  -1   22.63    0.69
   6   5   1   22.49    0.60
  -6  -5   1   23.77    0.67
   6  -5  -1   22.99    0.71
   6   5   1   23.31    0.53
  -6  -5   1   23.24    0.58
   6  -5  -1   22.57    0.54
   6   5   1   24.10    0.61
  -6  -5  -1   22.37    0.52
   6   5  -1   22.62    0.61
  -6  -5  -1   22.67    0.66
   6  -5   1   22.88    0.74
   6   5  -1   22.37    0.54
   6   5  -1   22.59    0.62
  -6  -5  -1   22.78    0.53
   6  -5   1   22.85    0.67
   6   6   1   92.76    1.53
  -6  -6   1   93.78    1.61
   6  -6  -1   90.93    1.66
   6  -6  -1   99.06    1.73
   6   6   1   90.21    1.54
  -6  -6  -1   94.08    1.63
  -6  -6  -1   94.33    1.51
   6  -6   1   91.65    1.68
   6  -6   1   92.99    1.62
   6   6  -1   96.57    1.58
   6   6  -1   94.76    1.55
   6   7   1   17.50    0.65
  -6  -7   1   17.20    0.69
   6   7   1   17.88    0.64
   6  -7  -1    9.34    0.66
  -6  -7   1   17.50    0.60
   6  -7  -1    9.36    0.63
   6  -7   1   16.45    0.76
   6   7  -1    8.75    0.51
   6   7  -1    8.95    0.54
   6  -7   1   18.46    0.73
  -6  -7  -1    8.89    0.46
  -6  -7  -1    9.85    0.59
   6   8   1   75.76    1.45
   6  -8  -1   70.38    1.50
  -6  -8   1   72.49    1.48
   6  -8  -1   73.62    1.56
  -6  -8   1   77.95    1.42
   6   8   1   77.06    1.41
   6  -8   1   76.11    1.61
  -6  -8  -1   70.51    1.44
  -6  -8  -1   71.70    1.35
   6  -8   1   73.09    1.53
   6   8  -1   73.01    1.40
   6  -9  -1   10.84    0.76
  -6  -9   1   14.13    0.77
   6  -9  -1   12.97    0.81
  -6  -9   1   15.81    0.69
   6   9   1   13.14    0.71
   6  -9   1   14.38    0.87
   6   9  -1   12.07    0.74
  -6  -9  -1   11.60    0.74
   6  -9   1   16.15    0.84
  -6  -9  -1   12.16    0.62
   6 -10  -1   11.74    0.84
  -6 -10   1    9.12    0.67
  -6 -10   1    9.54    0.69
   6  10   1    9.84    0.68
   6 -10  -1   11.50    0.88
   6 -10   1   10.37    0.79
  -6 -10  -1   12.21    0.80
   6 -10   1    9.63    0.78
   6  10  -1   12.67    0.75
   7   0  -1    0.27    0.24
   7   0  -1    0.22    0.20
   7   0   1   -0.26    0.22
  -7   0   1   -0.23    0.21
   7   0  -1   -0.09    0.24
   7   0   1    0.07    0.26
  -7   0  -1    0.19    0.18
   7   0   1   -0.14    0.22
   7   0   1    0.08    0.20
   7   0  -1    0.14    0.24
   7   1   1  263.37    3.62
   7   1   1  261.26    3.63
  -7   1  -1  277.16    3.75
  -7  -1   1  262.39    3.63
   7   1   1  270.12    3.63
   7   1   1  260.95    3.63
   7  -1  -1  272.37    3.84
   7  -1  -1  281.75    3.85
   7  -1  -1  278.24    3.88
   7   1  -1  276.56    3.80
  -7   1   1  262.71    3.61
   7  -1   1  266.02    3.69
   7  -1   1  262.00    3.62
   7   1  -1  295.91    3.86
  -7  -1  -1  271.05    3.79
   7   1  -1  278.99    3.85
   7  -1   1  263.61    3.64
   7   1  -1  279.80    3.82
   7  -1   1  264.60    3.65
   7   2   1   29.58    0.65
  -7  -2   1   30.63    0.74
   7   2   1   30.21    0.69
   7  -2  -1   35.75    0.77
   7  -2  -1   35.51    0.79
   7   2   1   30.21    0.66
  -7  -2   1   30.12    0.68
   7   2   1   29.24    0.65
   7  -2  -1   35.06    0.81
   7   2  -1   35.60    0.71
  -7  -2  -1   36.22    0.73
   7  -2   1   29.88    0.70
   7   2  -1   35.30    0.75
   7   2  -1   35.33    0.74
   7   2  -1   35.35    0.69
   7  -2   1   29.65    0.68
   7  -2   1   29.90    0.75
   7   3   1  134.61    2.01
  -7  -3   1  137.62    2.06
   7   3   1  131.77    2.00
   7  -3  -1  130.78    2.06
   7  -3  -1  130.10    2.03
   7   3   1  134.97    1.97
  -7  -3   1  135.02    2.05
   7   3   1  133.79    2.01
   7  -3   1  133.01    2.12
  -7  -3  -1  130.67    1.97
   7  -3   1  136.42    2.02
   7   3  -1  131.91    1.93
   7   3  -1  130.00    1.91
   7  -3   1  133.99    2.03
   7  -3   1  135.19    2.05
   7   3  -1  128.79    1.96
   7   3  -1  131.59    1.99
   7  -4  -1   52.06    1.05
  -7  -4   1   48.49    0.98
  -7  -4   1   47.75    0.94
   7   4   1   49.03    0.95
   7  -4  -1   54.20    1.10
   7   4   1   48.33    0.94
   7   4   1   47.66    0.87
   7  -4   1   47.86    0.95
   7  -4   1   48.54    1.06
   7   4  -1   54.08    0.93
  -7  -4  -1   52.25    0.99
   7  -4   1   49.24    0.97
   7   4  -1   53.46    1.00
  -7  -4  -1   53.67    1.03
   7   4  -1   53.46    1.01
   7  -5  -1   90.07    1.40
   7   5   1   98.73    1.50
  -7  -5   1   97.57    1.56
  -7  -5   1   99.40    1.67
   7  -5  -1   88.62    1.57
   7   5   1   97.91    1.61
   7   5   1   98.14    1.61
   7  -5  -1   89.19    1.61
   7  -5   1   97.65    1.74
  -7  -5  -1   89.46    1.54
   7  -5   1   97.66    1.67
   7   5  -1   89.96    1.49
  -7  -5  -1   90.10    1.43
   7   5  -1   88.29    1.50
  -7  -6   1   37.60    0.93
   7  -6  -1   37.22    0.99
   7  -6  -1   37.08    0.96
   7   6   1   38.65    0.89
   7   6   1   38.00    0.86
   7   6  -1   35.40    0.87
   7  -6   1   38.46    0.99
   7   6  -1   39.08    0.85
  -7  -6  -1   35.34    0.91
   7  -6   1   36.10    1.00
   7   7   1   40.29    0.93
   7  -7  -1   38.46    1.07
   7  -7  -1   40.01    1.05
  -7  -7   1   41.51    1.04
   7   7   1   40.91    0.98
   7  -7   1   42.66    1.06
  -7  -7  -1   39.17    1.01
   7   7  -1   39.61    0.94
   7   7  -1   40.85    1.00
   7  -7   1   42.01    1.12
   7   8   1   34.72    0.93
   7   8   1   32.94    0.90
   7  -8  -1   31.27    1.00
  -7  -8   1   31.06    0.97
   7  -8  -1   29.55    1.02
   7   8  -1   31.22    0.90
   7   8  -1   32.02    0.98
   7  -8   1   33.94    1.02
  -7  -8  -1   30.78    0.96
   7  -8   1   33.80    1.08
  -7  -9   1   20.87    0.88
   7  -9  -1   24.25    1.02
   7  -9  -1   23.04    0.97
   7   9   1   22.91    0.91
   7  -9   1   21.51    0.99
   7   9  -1   21.49    0.83
  -7  -9  -1   23.95    0.93
   7  -9   1   21.09    0.93
   7 -10  -1   37.65    1.28
   7  10   1   35.51    1.09
   7 -10  -1   38.04    1.23
  -7 -10   1   36.99    1.16
   7 -10   1   37.06    1.21
   7 -10   1   37.68    1.28
   7  10  -1   40.19    1.13
  -7 -10  -1   38.48    1.18
   8   0   1  169.24    2.46
   8   0  -1  179.57    2.60
   8   0  -1  177.98    2.63
   8   0  -1  181.90    2.62
   8   0   1  168.89    2.49
   8   0   1  169.79    2.46
   8   0   1  167.85    2.45
  -8   0  -1  183.31    2.55
  -8   0   1  166.27    2.44
   8   0  -1  177.72    2.63
  -8   1  -1    8.12    0.38
  -8  -1   1    9.75    0.45
   8  -1  -1    8.38    0.47
   8   1   1    9.28    0.44
   8   1   1    9.45    0.43
   8  -1  -1    8.25    0.45
   8  -1  -1    8.02    0.44
   8   1   1    8.47    0.42
   8   1   1   10.13    0.48
   8  -1   1    9.57    0.45
   8   1  -1    8.59    0.44
   8  -1   1    9.91    0.49
   8   1  -1    7.86    0.39
   8   1  -1    8.63    0.43
  -8  -1  -1    8.70    0.43
  -8   1   1    8.46    0.41
   8  -1   1    9.12    0.49
   8   1  -1    8.28    0.45
  -8  -2   1   53.06    1.02
   8   2   1   51.48    1.00
   8   2   1   54.68    1.00
   8  -2  -1   50.99    1.05
   8   2   1   53.92    1.00
   8  -2  -1   53.46    1.02
  -8  -2   1   53.25    1.10
   8   2   1   54.95    1.00
   8  -2  -1   50.27    1.04
   8   2  -1   50.94    0.97
   8   2  -1   49.44    0.98
   8  -2   1   54.25    1.04
   8   2  -1   50.24    0.99
   8  -2   1   54.19    1.09
   8  -2   1   53.97    1.07
   8   2  -1   50.38    0.92
  -8  -2  -1   50.05    0.95
  -8  -3   1   14.19    0.60
   8   3   1   14.65    0.52
   8  -3  -1   10.87    0.54
   8   3   1   14.04    0.52
   8   3   1   14.15    0.51
  -8  -3   1   13.63    0.55
   8  -3  -1   10.77    0.55
   8   3   1   14.34    0.51
   8   3  -1   10.44    0.48
   8  -3   1   14.01    0.55
   8   3  -1   10.73    0.46
  -8  -3  -1   11.48    0.49
  -8  -3  -1   11.40    0.53
   8  -3   1   14.75    0.54
   8  -3   1   14.26    0.62
   8  -3   1   13.48    0.54
   8   3  -1   11.05    0.49
   8   3  -1   11.49    0.44
   8  -4  -1   42.91    1.00
  -8  -4   1   48.73    1.02
   8   4   1   48.06    0.92
   8   4   1   48.76    0.98
   8   4   1   47.86    1.00
  -8  -4   1   48.27    0.98
   8   4  -1   43.27    0.92
   8   4  -1   42.72    0.92
   8   4  -1   44.52    0.85
   8  -4   1   48.10    0.98
  -8  -4  -1   41.83    0.93
   8  -4   1   47.74    1.10
   8  -4   1   47.74    0.99
  -8  -4  -1   42.60    0.93
   8   4  -1   42.52    0.86
   8  -5  -1   68.84    1.38
  -8  -5   1   64.64    1.17
   8   5   1   63.08    1.10
   8  -5  -1   68.89    1.36
  -8  -5   1   63.56    1.25
   8   5   1   63.03    1.19
   8   5   1   61.75    1.19
   8   5  -1   68.53    1.27
   8  -5   1   62.02    1.32
   8   5  -1   70.07    1.28
  -8  -5  -1   68.55    1.31
   8  -5   1   62.81    1.25
   8   6   1    6.97    0.50
  -8  -6   1    8.09    0.55
   8  -6  -1    4.40    0.48
   8  -6  -1    4.15    0.49
   8   6   1    7.78    0.53
   8   6  -1    4.00    0.42
  -8  -6  -1    4.05    0.45
   8  -6   1    7.69    0.59
   8   6  -1    3.49    0.41
   8  -6   1    8.06    0.58
  -8  -7   1   66.51    1.41
   8  -7  -1   64.54    1.46
   8  -7  -1   66.35    1.42
   8   7   1   65.30    1.34
   8   7   1   65.44    1.29
   8   7  -1   67.65    1.35
   8  -7   1   64.55    1.38
  -8  -7  -1   66.52    1.39
   8   7  -1   70.64    1.35
   8  -7   1   63.75    1.46
  -8  -8   1   20.67    0.85
   8   8   1   20.38    0.79
   8  -8  -1   20.01    0.99
   8  -8  -1   21.58    0.89
   8   8   1   21.66    0.80
  -8  -8  -1   22.35    0.86
   8   8  -1   21.20    0.79
   8  -8   1   20.05    0.87
   8  -8   1   20.00    0.92
   8   8  -1   21.78    0.81
   8   9   1   78.98    1.62
   8   9   1   80.22    1.74
   8  -9  -1   86.70    1.81
   8  -9  -1   84.72    1.89
  -8  -9   1   81.66    1.75
   8  -9   1   78.92    1.78
   8  -9   1   83.47    1.75
   8   9  -1   85.07    1.69
  -8  -9  -1   84.12    1.75
  -9   0  -1   -0.18    0.22
   9   0  -1   -0.40    0.24
   9   0   1   -0.21    0.28
   9   0  -1    0.24    0.30
   9   0   1   -0.34    0.28
   9   0  -1   -0.04    0.27
   9   0   1   -0.11    0.27
   9   0   1    0.30    0.23
  -9   0   1    0.03    0.30
   9   0  -1   -0.23    0.27
   9   1   1  298.71    4.16
  -9  -1   1  296.01    4.28
  -9   1  -1  278.22    3.78
   9  -1  -1  273.66    3.88
   9  -1  -1  280.07    3.89
   9   1   1  292.11    4.15
   9   1   1  303.09    4.18
   9  -1  -1  267.66    3.90
   9   1   1  303.88    4.16
  -9  -1   1  294.23    4.15
   9   1  -1  270.15    3.83
  -9   1   1  299.06    4.13
  -9  -1  -1  278.43    3.82
   9  -1   1  297.04    4.17
   9   1  -1  275.17    3.88
   9   1  -1  274.10    3.85
   9  -1   1  300.54    4.22
   9   1  -1  277.34    3.89
   9  -1   1  300.35    4.19
  -9  -2   1   12.57    0.54
   9  -2  -1   12.00    0.57
   9   2   1   13.95    0.58
   9   2   1   12.78    0.51
   9   2   1   12.12    0.52
   9  -2  -1   13.07    0.56
   9  -2  -1   13.20    0.60
   9   2   1   12.47    0.52
  -9  -2   1   12.69    0.63
   9  -2   1   12.23    0.56
  -9  -2  -1   13.01    0.51
   9   2  -1   13.72    0.59
   9   2  -1   12.36    0.51
   9  -2   1   13.64    0.56
   9  -2   1   13.47    0.60
   9   2  -1   12.44    0.48
   9   2  -1   13.39    0.55
  -9  -3   1  272.04    3.90
   9  -3  -1  264.54    3.88
  -9  -3   1  277.27    3.95
   9   3   1  277.93    3.84
   9   3   1  274.58    3.87
   9   3   1  276.79    3.90
   9  -3  -1  267.15    3.88
   9   3   1  273.07    3.87
   9  -3   1  272.83    3.91
   9  -3   1  266.79    3.89
   9   3  -1  272.96    3.83
  -9  -3  -1  267.71    3.81
  -9  -3  -1  278.06    3.90
   9  -3   1  272.59    3.99
   9   3  -1  265.17    3.83
   9   3  -1  271.46    3.77
   9   3  -1  267.31    3.76
   9  -3   1  282.02    3.86
   9  -4  -1    5.17    0.51
   9   4   1    3.96    0.37
   9   4   1    4.92    0.40
  -9  -4   1    3.58    0.42
   9   4   1    4.78    0.41
   9   4   1    4.26    0.42
  -9  -4   1    4.54    0.41
  -9  -4  -1    4.38    0.43
   9   4  -1    4.86    0.42
   9   4  -1    4.08    0.36
   9  -4   1    4.39    0.43
   9  -4   1    4.83    0.44
  -9  -4  -1    5.20    0.43
   9  -4   1    4.27    0.47
   9   4  -1    4.92    0.37
   9   4  -1    4.10    0.40
   9   5   1  174.80    2.58
   9  -5  -1  189.31    2.92
  -9  -5   1  177.80    2.74
   9   5   1  174.01    2.67
  -9  -5   1  176.83    2.66
   9  -5  -1  196.83    3.00
   9   5   1  176.74    2.68
   9   5   1  175.31    2.66
   9   5  -1  193.53    2.90
   9  -5   1  177.26    2.82
  -9  -5  -1  189.58    2.91
   9   5  -1  191.08    2.83
   9   5  -1  190.41    2.89
   9  -5   1  176.03    2.69
  -9  -6   1    1.40    0.43
   9  -6  -1    0.52    0.40
   9   6   1    0.34    0.35
   9   6   1    0.13    0.34
   9  -6  -1    0.03    0.41
   9   6  -1    1.14    0.38
   9  -6   1    0.15    0.39
   9  -6   1   -0.17    0.41
  -9  -6  -1    0.12    0.38
   9   6  -1    0.47    0.35
   9  -7  -1   82.02    1.63
  -9  -7   1   73.15    1.54
   9   7   1   78.39    1.51
   9   7   1   76.51    1.48
   9  -7  -1   82.08    1.68
   9   7  -1   79.76    1.53
  -9  -7  -1   80.50    1.60
   9  -7   1   77.09    1.64
   9   7  -1   78.92    1.54
   9  -7   1   76.04    1.54
   9   8   1    4.28    0.53
   9   8   1    3.04    0.49
  -9  -8   1    4.41    0.58
   9  -8  -1    2.35    0.55
   9  -8  -1    1.98    0.54
  -9  -8  -1    3.66    0.54
   9   8  -1    3.30    0.49
   9  -8   1    4.18    0.58
   9  -8   1    3.97    0.61
   9   8  -1    2.37    0.47
   9   9   1   22.55    0.91
   9   9   1   21.62    0.92
   9  -9  -1   18.52    0.98
  -9  -9   1   25.01    1.07
   9  -9  -1   17.01    0.91
  -9  -9  -1   18.39    0.89
   9  -9   1   21.49    1.03
   9  -9   1   22.94    1.06
   9   9  -1   14.98    0.81
  10   0  -1   14.90    0.61
  10   0   1   14.89    0.62
  10   0  -1   16.45    0.59
  10   0   1   14.46    0.59
  10   0   1   13.62    0.59
 -10   0  -1   15.42    0.56
  10   0   1   15.19    0.62
  10   0  -1   15.03    0.63
 -10   0   1   15.84    0.57
  10   1   1    1.47    0.34
  10   1   1    1.81    0.35
  10   1   1    1.95    0.35
 -10  -1   1    2.35    0.36
  10   1   1    2.20    0.35
  10  -1  -1    0.63    0.32
  10  -1  -1    0.64    0.33
 -10   1  -1    0.97    0.29
  10  -1  -1    0.88    0.35
 -10  -1   1    2.83    0.48
  10   1  -1    0.19    0.33
  10  -1   1    2.27    0.39
  10   1  -1    0.85    0.32
  10  -1   1    1.99    0.36
  10  -1   1    1.61    0.36
 -10  -1  -1    0.71    0.29
  10   1  -1    0.60    0.31
  10   1  -1    0.52    0.32
  10   2   1   30.92    0.82
  10   2   1   30.33    0.84
 -10  -2   1   30.06    0.81
  10   2   1   31.95    0.81
  10  -2  -1   27.90    0.80
  10   2   1   31.70    0.84
  10  -2  -1   23.49    0.78
  10  -2  -1   25.32    0.77
 -10  -2   1   32.00    0.94
  10   2  -1   25.39    0.76
  10   2  -1   26.85    0.76
  10  -2   1   30.76    0.84
  10   2  -1   25.84    0.69
  10  -2   1   30.50    0.83
  10   2  -1   24.93    0.75
 -10  -2  -1   26.30    0.75
  10  -2   1   31.24    0.88
  10   3   1   14.43    0.57
  10   3   1   13.59    0.60
 -10  -3   1   12.88    0.61
  10  -3  -1   10.79    0.62
  10   3   1   14.32    0.61
 -10  -3   1   14.26    0.68
  10   3   1   14.45    0.59
  10  -3  -1   10.08    0.61
  10   3  -1   11.23    0.63
 -10  -3  -1   11.09    0.64
  10  -3   1   14.84    0.69
  10   3  -1   11.99    0.53
  10  -3   1   14.63    0.58
  10   3  -1   11.57    0.51
  10   3  -1   10.31    0.56
  10  -3   1   13.38    0.62
 -10  -3  -1   11.35    0.57
  10  -3   1   14.52    0.64
  10   4   1    1.66    0.38
  10   4   1    2.02    0.34
  10   4   1    1.76    0.35
  10  -4  -1    4.01    0.48
 -10  -4   1    1.85    0.42
  10   4   1    2.20    0.39
 -10  -4   1    2.06    0.40
  10   4  -1    3.43    0.39
  10  -4   1    1.45    0.39
  10  -4   1    1.41    0.42
  10   4  -1    4.09    0.43
  10   4  -1    3.68    0.37
  10   4  -1    3.74    0.43
 -10  -4  -1    3.85    0.45
  10  -4   1    1.70    0.45
 -10  -4  -1    3.39    0.44
  10  -5  -1   58.11    1.32
  10   5   1   64.87    1.32
  10   5   1   59.52    1.24
  10   5   1   60.25    1.26
  10   5   1   62.58    1.20
  10  -5  -1   59.78    1.26
 -10  -5   1   62.87    1.27
 -10  -5   1   64.47    1.33
  10  -5   1   62.68    1.39
  10  -5   1   61.21    1.25
  10   5  -1   61.40    1.29
 -10  -5  -1   61.27    1.27
  10   5  -1   57.70    1.23
  10   5  -1   59.05    1.17
  10  -6  -1   12.17    0.75
  10   6   1   12.32    0.66
 -10  -6   1   11.46    0.70
  10  -6  -1   12.98    0.69
  10   6   1   12.33    0.72
  10   6   1   11.73    0.63
  10   6  -1   13.34    0.73
  10  -6   1   11.52    0.65
  10   6  -1   11.71    0.65
  10  -6   1   10.09    0.74
  10   6  -1   11.95    0.67
 -10  -6  -1   11.11    0.69
  10  -7  -1   77.72    1.61
 -10  -7   1   68.28    1.49
  10  -7  -1   76.19    1.66
  10   7   1   67.06    1.45
  10   7   1   66.03    1.41
  10  -7   1   66.24    1.54
  10   7  -1   77.01    1.55
 -10  -7  -1   77.78    1.60
  10   7  -1   79.25    1.56
  10  -7   1   67.77    1.49
  10   8   1    0.34    0.43
  10   8   1    0.10    0.42
  10  -8  -1    0.25    0.49
  10  -8  -1    0.51    0.52
 -10  -8   1    0.19    0.50
  10  -8   1    0.22    0.52
  10   8  -1    0.52    0.45
 -10  -8  -1    0.83    0.51
  10  -8   1   -0.01    0.48
  10   8  -1   -0.46    0.45
  11   0  -1    0.37    0.36
  11   0  -1   -0.42    0.35
  11   0   1   -0.07    0.34
 -11   0  -1    0.18    0.27
  11   0   1    0.23    0.34
  11   0   1   -0.45    0.33
  11   0  -1   -0.07    0.34
  11   0   1   -0.06    0.38
 -11   0   1    0.17    0.36
  11   1   1  129.25    2.10
 -11   1  -1  127.11    1.96
  11  -1  -1  123.88    2.07
  11  -1  -1  125.08    2.07
 -11  -1   1  129.03    2.08
  11   1   1  129.53    2.12
 -11  -1   1  130.04    2.25
  11  -1  -1  129.84    2.12
  11   1   1  127.01    2.09
  11   1   1  130.54    2.13
  11   1  -1  126.63    2.09
  11  -1   1  129.66    2.14
  11  -1   1  130.94    2.16
  11  -1   1  128.42    2.11
  11   1  -1  125.02    2.05
 -11  -1  -1  123.78    1.99
  11   1  -1  124.50    2.02
  11   1  -1  127.59    2.09
  11   2   1    4.46    0.45
  11  -2  -1    5.80    0.49
  11  -2  -1    6.03    0.53
  11   2   1    4.42    0.46
 -11  -2   1    3.93    0.53
  11  -2  -1    6.69    0.54
 -11  -2   1    3.72    0.43
  11   2   1    4.36    0.43
  11   2   1    3.99    0.46
  11  -2   1    3.97    0.45
  11   2  -1    5.71    0.46
  11   2  -1    4.81    0.44
 -11  -2  -1    6.20    0.49
  11  -2   1    3.48    0.45
  11  -2   1    3.73    0.47
  11   2  -1    5.29    0.49
  11   2  -1    5.34    0.48
 -11  -3   1  132.74    2.18
  11   3   1  136.20    2.15
 -11  -3   1  131.92    2.26
  11   3   1  133.33    2.20
  11   3   1  132.85    2.15
  11  -3  -1  142.07    2.31
  11  -3  -1  138.92    2.30
  11   3   1  130.22    2.16
  11  -3   1  132.93    2.19
  11   3  -1  135.33    2.18
  11   3  -1  139.44    2.20
  11  -3   1  133.20    2.27
 -11  -3  -1  136.15    2.33
 -11  -3  -1  138.01    2.22
  11   3  -1  137.61    2.25
  11  -3   1  131.07    2.08
  11   3  -1  136.66    2.26
  11  -3   1  131.80    2.19
  11   4   1    8.47    0.53
 -11  -4   1    8.58    0.58
 -11  -4   1    8.67    0.62
  11   4   1    8.55    0.60
  11   4   1    8.68    0.56
  11  -4  -1   10.69    0.68
  11   4   1    8.68    0.59
 -11  -4  -1   10.52    0.72
 -11  -4  -1   10.41    0.64
  11   4  -1   10.71    0.61
  11  -4   1    8.57    0.58
  11  -4   1    8.83    0.57
  11   4  -1   11.34    0.61
  11   4  -1   10.00    0.64
  11   4  -1   10.14    0.62
  11  -4   1    8.12    0.65
 -11  -5   1   97.67    1.85
 -11  -5   1  105.89    1.90
  11   5   1  107.60    1.91
  11   5   1  106.60    1.86
  11  -5  -1  111.67    1.98
  11  -5  -1  114.80    2.08
  11   5   1  105.18    1.83
  11   5  -1  111.03    1.97
  11  -5   1  105.35    1.98
  11   5  -1  115.30    2.02
  11  -5   1  103.87    1.82
  11   5  -1  112.50    1.89
 -11  -5  -1  110.80    1.98
  11   6   1   16.49    0.77
  11  -6  -1   15.74    0.90
  11  -6  -1   15.23    0.75
  11   6   1   14.86    0.74
 -11  -6   1   13.94    0.76
  11   6   1   14.77    0.77
  11  -6   1   14.11    0.83
  11  -6   1   14.69    0.77
  11   6  -1   15.45    0.72
 -11  -6  -1   16.05    0.85
  11   6  -1   16.58    0.77
  11   6  -1   16.63    0.83
  11  -7  -1   61.45    1.49
  11  -7  -1   59.80    1.40
  11   7   1   62.21    1.43
 -11  -7   1   60.94    1.44
  11   7   1   60.61    1.35
  11   7   1   61.71    1.38
  11   7  -1   57.64    1.28
  11   7  -1   62.61    1.39
 -11  -7  -1   61.20    1.42
  11  -7   1   62.40    1.43
  11   7  -1   59.88    1.38
  11  -7   1   61.19    1.50
 -11  -8   1   13.84    0.87
  11   8   1   14.19    0.88
  11  -8  -1    9.37    0.74
  11   8   1   14.83    0.86
  11   8   1   13.38    0.80
  11  -8  -1   10.86    0.79
  11   8  -1    9.15    0.68
  11  -8   1   14.11    0.82
  11   8  -1   10.83    0.74
 -11  -8  -1   10.24    0.73
  12   0  -1  180.26    2.80
  12   0   1  166.19    2.59
 -12   0   1  163.02    2.75
  12   0  -1  182.48    2.85
  12   0   1  162.10    2.58
 -12   0   1  165.79    2.53
 -12   0  -1  180.30    2.70
  12   0  -1  178.45    2.79
  12   0   1  159.05    2.58
  12   0   1  163.34    2.61
  12   1   1   19.23    0.75
  12  -1  -1   19.14    0.78
  12   1   1   20.31    0.82
  12  -1  -1   18.47    0.75
  12   1   1   20.07    0.75
  12   1   1   21.64    0.76
  12  -1  -1   19.55    0.75
 -12  -1   1   20.71    0.90
 -12  -1   1   20.31    0.73
  12  -1   1   20.00    0.76
  12   1  -1   19.36    0.71
  12   1  -1   19.09    0.75
  12   1  -1   19.27    0.74
  12  -1   1   21.92    0.86
  12  -1   1   20.80    0.77
  12   1  -1   19.75    0.78
 -12  -1  -1   18.44    0.71
  12   2   1  108.84    1.88
  12  -2  -1  113.11    2.01
  12   2   1  108.99    1.91
  12  -2  -1  113.83    1.99
  12  -2  -1  116.49    2.07
 -12  -2   1  106.55    2.04
  12   2   1  107.22    1.90
  12   2   1  111.14    1.93
 -12  -2   1  111.48    1.92
  12   2  -1  116.42    1.98
 -12  -2  -1  116.68    1.94
  12   2  -1  114.24    1.93
  12  -2   1  109.55    1.92
  12  -2   1  108.45    1.97
  12  -2   1  111.71    1.96
  12   2  -1  113.24    2.00
  12   2  -1  116.97    2.04
 -12  -3   1    0.12    0.52
  12   3   1    1.01    0.42
  12  -3  -1    0.22    0.42
  12   3   1    0.33    0.36
  12  -3  -1   -0.10    0.40
  12   3   1   -0.02    0.41
  12   3   1    0.01    0.39
 -12  -3   1    0.08    0.40
  12  -3   1    0.17    0.40
  12   3  -1    0.23    0.36
  12   3  -1    0.11    0.39
 -12  -3  -1    0.24    0.48
  12  -3   1    0.91    0.45
  12   3  -1    0.27    0.39
 -12  -3  -1   -0.10    0.38
  12   3  -1    0.19    0.39
  12  -3   1   -0.14    0.41
 -12  -4   1   71.33    1.51
  12   4   1   70.14    1.46
  12   4   1   70.75    1.42
  12  -4  -1   64.17    1.42
 -12  -4   1   70.75    1.47
  12  -4  -1   62.78    1.33
  12   4   1   70.56    1.38
  12  -4  -1   63.06    1.40
  12   4   1   69.83    1.44
 -12  -4  -1   62.63    1.41
  12   4  -1   64.55    1.28
  12  -4   1   71.80    1.47
  12   4  -1   65.45    1.30
  12   4  -1   65.66    1.43
  12  -4   1   73.93    1.47
  12  -4   1   70.12    1.58
  12  -4   1   70.79    1.39
 -12  -4  -1   63.68    1.35
  12   4  -1   63.80    1.37
 -12  -5   1   49.33    1.22
  12  -5  -1   42.83    1.08
  12  -5  -1   41.99    1.17
  12   5   1   47.56    1.22
  12   5   1   46.97    1.18
  12   5   1   47.74    1.20
  12  -5   1   46.93    1.27
  12   5  -1   43.37    1.13
 -12  -5  -1   43.57    1.14
  12   5  -1   41.67    1.03
  12  -5   1   48.02    1.14
  12   5  -1   44.12    1.15
  12   6   1   37.32    1.08
  12  -6  -1   34.26    1.11
 -12  -6   1   35.97    1.10
  12   6   1   36.05    1.06
  12  -6  -1   32.88    1.00
  12   6   1   34.02    1.05
 -12  -6  -1   32.14    1.05
  12  -6   1   36.03    1.15
  12   6  -1   33.22    1.09
  12   6  -1   34.47    1.05
  12  -6   1   33.93    0.99
  12   7   1   16.57    0.84
  12  -7  -1   16.85    1.01
  12   7   1   15.55    0.82
  12  -7  -1   18.72    0.86
  12   7   1   15.78    0.78
 -12  -7   1   16.29    0.88
  12   7  -1   20.76    0.90
  12  -7   1   15.39    0.86
  12   7  -1   18.27    0.86
  12  -7   1   16.43    0.92
 -12  -7  -1   18.47    0.91
 -13   0   1   -0.86    0.51
  13   0   1    0.14    0.41
  13   0  -1    0.12    0.38
  13   0  -1   -0.04    0.45
  13   0  -1    0.15    0.43
  13   0   1    0.00    0.41
 -13   0  -1    0.21    0.38
 -13   0   1   -0.10    0.36
  13   0   1   -0.43    0.44
  13   1   1   14.41    0.73
 -13  -1   1   16.36    0.71
  13  -1  -1   14.50    0.76
  13   1   1   15.10    0.78
  13   1   1   14.84    0.73
  13  -1  -1   14.01    0.75
  13  -1  -1   16.64    0.81
  13   1   1   14.96    0.73
 -13  -1   1   13.76    0.88
  13  -1   1   16.25    0.78
  13  -1   1   15.44    0.75
  13   1  -1   15.62    0.80
  13   1  -1   14.79    0.75
  13  -1   1   15.05    0.74
  13   1  -1   13.94    0.75
 -13  -1  -1   16.17    0.67
  13   1  -1   15.01    0.74
 -13  -2   1   15.87    0.88
  13   2   1   15.68    0.74
  13   2   1   15.83    0.77
  13  -2  -1   13.98    0.78
  13   2   1   16.69    0.73
  13   2   1   16.15    0.74
  13  -2  -1   17.07    0.78
 -13  -2   1   16.91    0.74
  13   2  -1   16.42    0.70
  13   2  -1   14.91    0.77
  13  -2   1   15.78    0.77
  13   2  -1   16.47    0.73
 -13  -2  -1   15.83    0.70
 -13  -2  -1   15.32    0.88
  13  -2   1   16.00    0.79
  13   2  -1   16.12    0.77
  13  -2   1   15.09    0.75
  13  -3  -1   17.55    0.81
 -13  -3   1   19.57    0.87
  13   3   1   18.14    0.80
 -13  -3   1   18.04    0.90
  13   3   1   19.54    0.77
  13   3   1   18.20    0.84
  13  -3  -1   18.75    0.84
  13   3   1   18.78    0.80
  13  -3   1   16.51    0.80
  13   3  -1   19.17    0.82
  13   3  -1   18.96    0.82
 -13  -3  -1   18.30    0.83
 -13  -3  -1   16.86    1.00
  13   3  -1   18.39    0.73
  13   3  -1   17.65    0.75
  13  -3   1   18.92    0.87
  13  -3   1   18.80    0.86
  13   4   1   34.27    1.05
 -13  -4   1   37.75    1.17
  13   4   1   34.33    1.03
  13  -4  -1   37.11    1.10
 -13  -4   1   34.83    1.06
  13   4   1   34.54    1.00
  13  -4  -1   36.91    1.02
  13  -4  -1   37.79    1.17
  13   4   1   35.46    1.05
  13   4  -1   38.07    1.04
  13   4  -1   36.95    1.08
  13   4  -1   38.45    1.10
  13   4  -1   38.36    1.03
 -13  -4  -1   37.70    1.13
 -13  -4  -1   39.29    1.07
  13  -4   1   33.72    1.10
  13  -4   1   35.57    1.02
  13  -4   1   32.66    1.02
 -13  -5   1    8.49    0.67
  13   5   1    7.18    0.63
  13  -5  -1    7.46    0.64
  13   5   1    8.03    0.60
  13   5   1    8.96    0.70
  13  -5  -1    9.50    0.66
  13  -5   1    7.51    0.68
  13   5  -1    8.00    0.64
 -13  -5  -1    8.57    0.65
  13   5  -1    8.67    0.66
  13   6   1   31.73    1.05
  13  -6  -1   28.56    1.01
  13   6   1   33.44    1.08
  13  -6  -1   28.10    1.05
 -13  -6   1   33.03    1.10
  13   6   1   31.37    1.00
  13   6  -1   28.53    1.02
  13  -6   1   31.81    1.20
 -13  -6  -1   26.25    0.99
  13   6  -1   27.12    1.00
 -14   0   1  168.15    2.71
  14   0  -1  163.59    2.72
  14   0  -1  169.14    2.80
  14   0   1  173.74    2.79
  14   0   1  175.81    2.85
  14   0   1  168.46    2.79
 -14   0   1  166.89    2.95
  14   0  -1  165.51    2.72
 -14  -1   1    1.38    0.44
  14  -1  -1    1.43    0.47
  14  -1  -1    2.02    0.51
  14   1   1    2.31    0.48
  14   1   1    1.28    0.50
  14  -1  -1    1.58    0.46
  14   1   1    1.52    0.48
 -14  -1   1    1.93    0.61
  14   1   1    1.50    0.48
 -14  -1  -1    1.40    0.47
  14  -1   1    0.89    0.51
  14  -1   1    1.36    0.52
 -14   1   1    1.24    0.59
  14   1  -1    2.06    0.50
  14   1  -1    1.78    0.48
  14  -1   1    2.73    0.50
  14   1  -1    1.44    0.48
  14   2   1  126.37    2.24
  14   2   1  125.58    2.21
  14   2   1  121.55    2.19
 -14  -2   1  119.73    2.34
  14  -2  -1  133.29    2.38
  14  -2  -1  137.22    2.42
 -14  -2   1  123.21    2.17
  14   2   1  126.31    2.17
  14   2  -1  138.29    2.35
  14  -2   1  123.30    2.21
  14  -2   1  128.58    2.30
  14   2  -1  141.96    2.43
  14  -2   1  123.41    2.20
 -14  -2  -1  141.49    2.34
 -14  -2  -1  135.32    2.53
  14   2  -1  137.42    2.36
  14   2  -1  140.35    2.45
  14   3   1    2.05    0.56
  14   3   1    0.91    0.46
  14   3   1    0.80    0.44
  14  -3  -1    1.02    0.48
 -14  -3   1    1.34    0.47
  14   3   1    0.89    0.50
  14  -3  -1    1.85    0.51
 -14  -3   1    0.54    0.54
  14   3  -1    0.86    0.47
  14  -3   1    2.35    0.58
  14  -3   1    1.70    0.49
 -14  -3  -1    1.60    0.46
  14   3  -1    1.38    0.49
  14  -3   1    0.83    0.46
  14   3  -1    0.68    0.51
  14   3  -1    2.09    0.51
 -14  -3  -1    0.69    0.56
 -14  -4   1   92.89    1.95
 -14  -4   1   97.43    1.90
  14   4   1   96.96    1.90
  14   4   1  100.07    1.86
  14  -4  -1   83.32    1.76
  14   4   1   98.42    1.91
  14   4   1   99.26    1.93
  14  -4   1   98.45    1.97
  14   4  -1   88.04    1.77
  14   4  -1   85.53    1.77
 -14  -4  -1   84.36    1.71
 -14  -4  -1   83.54    1.80
  14   5   1    0.75    0.49
  14   5   1    0.47    0.50
  14   5   1   -0.01    0.47
 -14  -5   1    0.20    0.55
  14  -5  -1   -0.05    0.54
  14  -5   1    0.13    0.51
 -14  -5  -1    0.70    0.50
  14   5  -1    0.50    0.49
  14   5  -1    0.11    0.52
  15   0   1   -0.04    0.45
  15   0  -1    0.58    0.48
  15   0  -1    0.14    0.49
  15   0  -1    0.05    0.48
  15   0   1   -0.14    0.45
  15   0   1    0.30    0.47
 -15   0   1   -0.22    0.61
  15   1   1    9.40    0.71
  15  -1  -1    9.08    0.73
  15   1   1    7.98    0.64
  15   1   1    8.36    0.66
 -15  -1   1    9.91    0.70
  15  -1  -1    7.25    0.65
 -15  -1   1    8.07    0.80
 -15   1   1    8.38    0.81
  15  -1   1    8.40    0.67
  15   1  -1    8.78    0.66
  15  -1   1    9.16    0.70
  15  -1   1    9.94    0.69
 -15  -1  -1    7.32    0.80
  15   1  -1    7.54    0.67
  15   1  -1    7.24    0.68
  15  -2  -1    6.80    0.67
  15   2   1    5.73    0.59
  15   2   1    6.22    0.64
 -15  -2   1    5.76    0.73
  15  -2  -1    7.10    0.64
  15   2   1    5.05    0.61
 -15  -2   1    6.13    0.60
  15   2   1    4.41    0.56
  15  -2   1    5.76    0.62
  15   2  -1    7.04    0.61
  15   2  -1    7.25    0.66
 -15  -2  -1    7.80    0.61
  15  -2   1    6.61    0.66
 -15  -2  -1    6.26    0.76
  15  -2   1    5.86    0.62
 -15   2   1    4.94    0.74
  15  -3  -1    5.67    0.67
  15   3   1    7.04    0.67
  15   3   1    6.79    0.68
  15  -3  -1    6.61    0.63
 -15  -3   1    7.72    0.67
 -15  -3   1    7.11    0.74
  15   3   1    6.25    0.64
  15   3   1    6.92    0.61
  15   3  -1    7.07    0.66
  15  -3   1    7.19    0.72
 -15  -3  -1    6.37    0.74
  15   3  -1    6.73    0.63
  15  -3   1    7.24    0.64
  15   3  -1    7.30    0.69
  15  -3   1    7.09    0.66
 -15   3   1    6.53    0.78
 -15  -3  -1    7.93    0.64
 -15  -4   1   21.02    0.99
 -15  -4   1   21.36    1.01
  15   4   1   18.92    0.92
  15   4   1   21.43    0.97
  15  -4  -1   22.69    1.05
  15   4   1   20.79    0.95
  15   4   1   20.21    1.01
 -15   4   1   17.88    1.10
  15   4  -1   22.05    1.04
  15   4  -1   20.45    0.98
  15  -4   1   20.21    0.97
 -15  -4  -1   21.79    0.99
 -16   0  -1   74.66    1.86
 -16   0   1   83.72    2.03
  16   0  -1   78.23    1.73
  16   0   1   83.01    1.75
  16   0   1   84.12    1.83
  16   1   1    1.50    0.51
  16  -1  -1    1.27    0.60
  16   1   1    0.86    0.53
  16   1   1    1.62    0.53
  16  -1  -1    1.35    0.50
 -16  -1   1    1.74    0.65
 -16  -1  -1   -0.20    0.63
  16  -1   1    2.24    0.61
  16  -1   1    1.50    0.58
  16  -1   1    0.85    0.53
  16   1  -1    1.88    0.62
 -16   1   1    0.53    0.66
  16   2   1   49.18    1.30
  16   2   1   46.05    1.34
  16  -2  -1   48.15    1.32
 -16  -2   1   45.97    1.30
  16   2   1   48.27    1.28
 -16  -2   1   45.59    1.45
  16  -2  -1   47.44    1.35
  16   2   1   45.03    1.30
  16  -2   1   47.08    1.34
  16  -2   1   46.97    1.36
 -16  -2  -1   45.90    1.54
  16   2  -1   45.42    1.33
  16  -2   1   48.56    1.35
 -16   2   1   43.52    1.46
   0   0   2 1000.00   13.12
   0   0   2  988.40   12.99
   0   0   2  998.60   12.99
   0  -1  -2   -0.30    0.13
   0  -1   2   -0.04    0.12
   0   1   2   -0.68    0.09
   0  -1   2   -0.12    0.12
   0   1  -2   -0.24    0.07
   0  -1   2   -0.28    0.11
   0  -1   2   -0.68    0.12
   0  -1   2   -0.40    0.07
   0   1   2   -0.51    0.11
   0   1   2   -0.35    0.11
   0  -2   2  507.29    6.77
   0   2   2  492.94    6.49
   0  -2  -2  583.82    7.90
   0   2   2  489.65    6.61
   0  -2   2  500.49    6.44
   0  -2   2  487.55    6.63
   0   2   2  494.26    6.48
   0   2  -2  577.74    7.67
   0  -2  -2  576.12    7.61
   0  -2   2  496.40    6.65
   0  -2   2  485.09    6.52
   0  -3   2   -0.12    0.14
   0   3  -2   -0.27    0.13
   0  -3  -2   -0.07    0.16
   0   3   2   -0.14    0.04
   0  -3   2   -0.22    0.16
   0  -3   2   -0.01    0.15
   0   3   2   -0.16    0.12
   0  -3  -2   -0.18    0.18
   0   3   2   -0.29    0.14
   0  -3   2   -0.19    0.13
   0  -4   2  551.57    7.14
   0   4   2  542.94    7.28
   0  -4   2  552.47    7.07
   0   4   2  525.66    7.12
   0  -4   2  544.52    7.13
   0   4  -2  450.18    5.94
   0   4  -2  450.87    5.94
   0  -4  -2  461.36    5.98
   0  -4  -2  456.06    6.00
   0  -4   2  542.33    7.30
   0  -5  -2    0.34    0.22
   0  -5   2    0.01    0.18
   0   5  -2    0.05    0.09
   0  -5   2    0.31    0.15
   0   5   2   -0.02    0.13
   0   5   2   -0.01    0.16
   0  -5   2   -0.03    0.22
   0   5  -2    0.00    0.17
   0  -5   2    0.18    0.21
   0  -5  -2    0.32    0.23
   0  -6   2  176.78    2.61
   0   6  -2  186.44    2.62
   0  -6   2  181.68    2.61
   0  -6  -2  186.17    2.70
   0   6   2  178.09    2.50
   0   6   2  177.66    2.41
   0   6   2  179.61    2.58
   0  -6   2  179.16    2.52
   0  -6   2  175.97    2.47
   0  -6  -2  185.30    2.66
   0  -7  -2   -0.22    0.30
   0  -7   2   -0.22    0.26
   0   7  -2   -0.22    0.24
   0  -7   2    0.54    0.31
   0  -7  -2    0.24    0.30
   0   7   2    0.37    0.29
   0   7   2   -0.36    0.21
   0  -8  -2   78.81    1.43
   0   8   2   96.63    1.64
   0  -8   2   93.63    1.68
   0  -8  -2   81.18    1.52
   0   8  -2   82.77    1.41
   0  -8   2   94.38    1.57
   0   9   2    0.00    0.37
   0  -9  -2   -0.08    0.44
   0  -9  -2    0.76    0.36
   0   9  -2    0.07    0.32
   0  -9   2    0.28    0.41
   0 -10  -2   40.31    1.24
   0  10   2   29.18    0.94
   0 -10  -2   44.54    1.17
   0 -10   2   30.01    1.05
   0  10  -2   46.34    1.12
   0 -11  -2    0.23    0.51
   0 -11   2    0.67    0.57
   0  11  -2    0.22    0.41
   0  11   2    0.39    0.51
   1   0  -2   -0.18    0.13
   1   0   2   -0.01    0.06
   1   0   2    0.19    0.11
   1   0   2   -0.09    0.09
   1   0   2    0.03    0.11
  -1   0   2   -0.05    0.10
   1   0   2   -0.11    0.10
  -1   0   2   -0.49    0.12
  -1   0  -2    0.05    0.08
   1  -1  -2   64.18    0.91
   1   1   2   87.49    1.21
  -1  -1   2   87.84    1.24
   1   1   2   88.52    1.20
   1   1   2   90.63    1.23
  -1  -1   2   89.18    1.25
   1   1   2   91.33    1.21
   1  -1   2   89.41    1.25
  -1  -1  -2   65.12    0.92
   1  -1   2   88.71    1.20
   1  -1   2   89.80    1.22
   1   1  -2   64.69    0.90
   1  -1   2   87.81    1.26
  -1   1   2   89.84    1.24
   1   1  -2   64.68    0.90
  -1   1   2   88.99    1.23
  -1  -2   2   35.02    0.59
   1   2   2   35.81    0.57
   1   2   2   35.60    0.49
  -1  -2   2   34.77    0.48
  -1  -2   2   34.16    0.59
   1  -2  -2   52.88    0.81
   1   2   2   35.56    0.54
   1  -2  -2   52.89    0.80
  -1  -2   2   34.64    0.55
  -1  -2   2   34.70    0.57
   1   2   2   34.72    0.57
   1  -2   2   35.03    0.58
   1  -2   2   34.46    0.62
   1  -2   2   34.82    0.58
  -1   2   2   35.58    0.57
  -1  -2  -2   51.82    0.80
   1  -2   2   34.09    0.52
   1  -2   2   34.61    0.51
  -1   2   2   35.73    0.54
   1   2  -2   51.63    0.76
   1   2  -2   52.52    0.73
  -1  -2  -2   53.17    0.77
  -1  -3   2   66.26    0.98
   1  -3  -2   66.16    1.03
   1   3   2   68.92    1.01
   1  -3  -2   66.62    1.05
  -1  -3   2   67.17    1.03
   1   3   2   65.92    0.95
   1   3   2   67.40    0.99
   1  -3  -2   66.94    1.00
  -1  -3   2   68.54    1.01
  -1  -3   2   67.05    1.00
   1   3  -2   65.67    0.97
  -1  -3  -2   66.57    1.00
  -1  -3  -2   66.01    1.01
   1  -3   2   65.81    1.00
   1  -3   2   66.64    0.93
   1   3  -2   65.98    0.91
   1  -3   2   66.28    1.05
   1  -3   2   65.14    1.03
   1  -3   2   66.30    0.94
  -1   3   2   65.35    0.99
  -1   3   2   67.45    0.94
  -1   4  -2  108.38    1.52
   1  -4  -2  105.58    1.60
   1   4   2   92.12    1.34
   1  -4  -2  106.30    1.60
   1   4   2   91.68    1.28
  -1  -4   2   90.67    1.39
   1   4   2   92.35    1.38
  -1  -4   2   92.87    1.36
  -1  -4   2   91.12    1.32
   1  -4  -2  106.64    1.55
  -1   4   2   93.80    1.35
  -1  -4  -2  107.18    1.57
   1   4  -2  105.89    1.44
   1  -4   2   93.75    1.31
   1  -4   2   92.50    1.34
   1  -4   2   91.18    1.42
   1  -4   2   93.30    1.40
   1   4  -2  107.75    1.53
  -1  -4  -2  106.85    1.56
   1   5   2   20.73    0.40
   1  -5  -2   27.24    0.65
   1   5   2   20.60    0.47
  -1  -5   2   20.59    0.49
   1   5   2   21.68    0.53
  -1   5  -2   26.58    0.43
  -1   5  -2   27.13    0.55
  -1  -5   2   21.01    0.55
   1  -5  -2   26.77    0.64
  -1  -5   2   20.90    0.43
   1  -5  -2   27.08    0.58
   1   5  -2   27.14    0.58
   1  -5   2   20.80    0.56
  -1  -5  -2   27.91    0.60
   1  -5   2   20.57    0.47
  -1   5   2   20.79    0.43
  -1   5   2   21.05    0.48
   1  -5   2   20.85    0.45
   1  -5   2   20.20    0.55
   1   5  -2   26.92    0.47
  -1  -5  -2   27.13    0.60
   1  -6  -2  116.57    1.78
   1   6   2  119.60    1.67
   1   6   2  123.01    1.85
  -1  -6   2  121.29    1.88
  -1  -6   2  124.77    1.82
   1   6   2  122.01    1.78
   1  -6  -2  116.74    1.86
  -1  -6   2  119.54    1.73
  -1   6  -2  116.04    1.75
   1   6  -2  118.33    1.77
   1  -6   2  121.45    1.89
  -1   6   2  120.79    1.78
  -1  -6  -2  115.06    1.81
  -1  -6  -2  123.23    1.83
   1  -6   2  121.06    1.77
   1   6  -2  121.66    1.71
  -1   6   2  121.77    1.71
   1  -6   2  120.62    1.90
   1  -6   2  119.87    1.76
  -1  -7   2   22.55    0.61
   1  -7  -2   28.94    0.78
  -1  -7   2   21.77    0.67
   1   7   2   22.45    0.65
  -1   7  -2   27.05    0.69
   1  -7  -2   29.22    0.73
   1   7   2   23.14    0.58
  -1  -7  -2   27.98    0.72
   1  -7   2   21.33    0.57
  -1   7   2   22.66    0.59
  -1  -7  -2   28.11    0.73
   1  -7   2   22.52    0.75
   1  -7   2   22.51    0.69
  -1   7   2   23.12    0.66
   1   7  -2   29.47    0.72
   1  -8  -2  137.84    2.16
   1  -8  -2  139.08    2.25
   1   8   2  159.64    2.48
  -1  -8   2  160.82    2.45
  -1   8  -2  142.11    2.14
  -1  -8   2  160.88    2.52
   1  -8   2  163.49    2.55
  -1   8   2  164.06    2.50
  -1  -8  -2  136.56    2.18
   1   8  -2  137.42    2.14
  -1  -8  -2  135.98    2.21
  -1   9  -2    3.86    0.45
   1   9   2    7.18    0.57
   1  -9  -2    3.87    0.51
  -1  -9   2    6.21    0.54
   1  -9  -2    3.32    0.44
   1   9  -2    4.10    0.46
  -1   9   2    6.02    0.51
  -1  -9  -2    3.70    0.44
  -1  -9  -2    4.07    0.52
   1  -9   2    5.61    0.55
  -1  10  -2  114.31    1.97
   1 -10  -2  111.96    2.09
  -1 -10   2  106.98    1.97
   1  10   2  105.66    1.92
  -1 -10  -2  111.86    2.04
   1  10  -2  111.77    1.97
  -1 -10  -2  113.56    2.02
  -1  10   2  105.25    1.92
   1 -10   2  106.71    2.01
   1 -11  -2    2.25    0.58
  -1 -11   2    3.53    0.59
   1  11   2    3.38    0.53
  -1 -11  -2    2.38    0.55
   1  11  -2    2.39    0.52
  -1  11   2    3.24    0.55
   1 -11   2    2.55    0.65
   2   0  -2  612.67    8.27
   2   0  -2  616.72    8.14
   2   0   2  623.87    8.35
   2   0   2  625.74    8.44
   2   0   2  642.20    8.51
  -2   0   2  651.20    8.66
   2   0   2  625.68    8.20
   2   0   2  644.41    8.67
   2   0   2  633.88    8.57
  -2   0  -2  622.58    8.11
   2  -1  -2  116.49    1.58
  -2  -1   2  128.32    1.78
   2   1   2  130.61    1.75
   2  -1  -2  116.06    1.63
   2   1   2  128.48    1.73
  -2  -1   2  129.04    1.77
   2   1   2  127.30    1.73
   2   1   2  127.81    1.74
  -2   1  -2  117.19    1.50
   2  -1   2  126.95    1.69
   2  -1   2  129.79    1.72
   2  -1   2  129.88    1.80
  -2  -1  -2  118.17    1.58
   2  -1   2  130.15    1.73
   2  -1   2  130.25    1.72
  -2   1   2  130.77    1.77
   2   1  -2  115.72    1.58
   2  -1   2  129.00    1.78
  -2  -1  -2  115.25    1.53
   2   1  -2  113.46    1.59
  -2  -2   2  580.86    7.82
  -2  -2   2  568.17    7.37
   2   2   2  561.69    7.52
   2   2   2  568.41    7.70
   2  -2  -2  597.10    8.08
  -2  -2   2  572.51    7.75
   2   2   2  577.98    7.73
  -2  -2  -2  622.57    8.19
   2   2  -2  603.97    8.03
   2   2  -2  602.43    8.12
   2  -2   2  556.20    7.30
   2  -2   2  567.16    7.65
   2  -2   2  561.70    7.66
   2  -2   2  561.08    7.60
  -2  -2  -2  588.78    7.95
   2  -2   2  568.26    7.43
  -2  -3   2   28.98    0.53
  -2  -3   2   29.86    0.58
   2   3   2   28.95    0.48
   2   3   2   30.00    0.54
  -2  -3   2   29.08    0.56
   2  -3  -2   29.37    0.55
   2   3   2   29.20    0.55
   2  -3  -2   29.50    0.59
   2  -3   2   29.22    0.56
  -2  -3  -2   29.34    0.52
   2   3  -2   29.32    0.49
   2   3  -2   28.76    0.53
   2  -3   2   28.37    0.55
  -2  -3  -2   29.87    0.56
  -2  -3  -2   29.52    0.43
   2  -3   2   28.94    0.44
   2  -3   2   29.35    0.62
   2  -3   2   30.02    0.50
  -2  -4   2  234.52    3.16
   2   4   2  236.55    3.12
  -2  -4   2  245.60    3.24
  -2  -4   2  239.93    3.22
   2   4   2  233.64    3.18
   2  -4  -2  197.30    2.82
   2   4   2  237.74    3.21
   2  -4  -2  201.94    2.75
   2  -4  -2  201.50    2.81
  -2   4   2  240.69    3.19
  -2  -4  -2  199.45    2.74
   2  -4   2  231.95    3.11
   2  -4   2  231.42    3.13
  -2  -4  -2  200.22    2.77
   2  -4   2  236.56    3.21
   2  -4   2  233.93    3.28
   2   4  -2  198.85    2.67
   2   4  -2  205.59    2.74
   2  -4   2  232.77    3.24
  -2  -5   2   48.52    0.89
   2  -5  -2   48.79    0.93
   2  -5  -2   46.34    0.91
   2   5   2   48.40    0.75
   2   5   2   48.85    0.88
   2  -5  -2   45.56    0.82
   2   5   2   49.76    0.84
  -2  -5   2   50.23    0.90
  -2  -5   2   48.37    0.79
   2   5  -2   46.15    0.75
   2  -5   2   48.24    0.78
   2   5  -2   47.12    0.84
  -2  -5  -2   47.19    0.84
  -2   5   2   48.59    0.84
   2  -5   2   50.49    0.93
  -2  -5  -2   47.31    0.87
   2  -5   2   48.66    0.86
   2  -5   2   50.80    0.95
   2   6   2   89.56    1.29
   2  -6  -2  109.49    1.67
  -2  -6   2   89.89    1.47
  -2   6  -2  111.25    1.66
   2   6   2   92.58    1.41
  -2  -6   2   88.60    1.34
   2  -6  -2  111.24    1.79
   2   6   2   90.85    1.47
   2  -6  -2  109.27    1.78
  -2  -6   2   90.82    1.49
   2  -6   2   91.41    1.37
   2  -6   2   96.61    1.53
   2  -6   2   92.42    1.55
   2  -6   2   91.17    1.42
  -2  -6  -2  108.69    1.70
  -2  -6  -2  109.16    1.72
  -2   6   2   92.29    1.42
   2   6  -2  111.18    1.68
   2   6  -2  108.89    1.58
  -2  -7   2   50.68    1.00
  -2   7  -2   65.25    1.15
   2  -7  -2   67.21    1.29
   2  -7  -2   65.14    1.17
   2   7   2   50.31    1.01
   2   7   2   50.07    0.94
  -2  -7   2   50.93    1.03
   2   7  -2   66.96    1.18
  -2   7   2   49.94    0.95
  -2  -7  -2   66.09    1.20
   2  -7   2   51.89    1.08
  -2  -7  -2   65.53    1.22
   2  -7   2   51.32    1.13
   2  -8  -2   54.37    1.20
   2   8   2   66.84    1.19
   2  -8  -2   51.89    1.05
  -2   8  -2   53.31    1.05
  -2  -8   2   65.21    1.24
   2   8   2   65.37    1.26
  -2  -8   2   65.04    1.28
  -2  -8  -2   52.23    1.13
   2  -8   2   65.11    1.35
   2   8  -2   54.00    1.07
   2  -8   2   63.79    1.32
  -2  -8  -2   51.06    1.13
  -2   8   2   64.91    1.28
   2  -9  -2   75.57    1.58
  -2  -9   2   73.31    1.40
   2   9   2   73.01    1.43
  -2  -9   2   71.88    1.45
  -2   9  -2   73.75    1.40
   2   9  -2   73.37    1.40
   2  -9   2   75.42    1.52
  -2   9   2   73.25    1.48
  -2  -9  -2   74.73    1.48
  -2  -9  -2   73.91    1.48
  -2  10  -2   18.12    0.78
  -2 -10   2   14.09    0.76
   2  10   2   12.17    0.72
   2 -10  -2   19.00    0.89
  -2 -10  -2   20.76    0.82
  -2 -10  -2   18.74    0.87
   2 -10   2   14.63    0.81
   2  10  -2   20.37    0.77
  -2  10   2   13.36    0.74
  -2 -11   2   32.59    1.08
   2 -11  -2   32.10    1.15
   2 -11   2   32.68    1.13
  -2 -11  -2   32.46    1.11
   2  11  -2   33.31    1.06
  -2  11   2   30.41    1.03
   3   0   2    0.14    0.14
  -3   0   2   -0.01    0.19
   3   0   2   -0.07    0.14
   3   0   2    0.10    0.13
   3   0   2    0.16    0.07
   3   0  -2   -0.08    0.13
  -3   0   2   -0.12    0.19
  -3   0  -2   -0.04    0.10
   3   0  -2   -0.05    0.18
   3   0   2   -0.12    0.16
   3  -1  -2  574.60    7.68
  -3  -1   2  635.20    8.74
   3   1   2  622.87    8.53
   3   1   2  633.67    8.51
   3   1   2  642.73    8.57
   3  -1  -2  588.56    7.97
  -3  -1   2  626.56    8.50
  -3   1  -2  592.42    7.71
   3  -1   2  640.05    8.42
   3  -1   2  618.64    8.44
  -3   1   2  617.76    8.70
   3   1  -2  583.61    8.01
   3  -1   2  629.99    8.34
   3  -1   2  637.50    8.47
   3   1  -2  583.63    7.94
   3  -1   2  634.96    8.60
   3   1  -2  600.16    7.90
  -3  -1  -2  596.66    7.98
   3  -1   2  634.65    8.38
   3   2   2   62.76    0.92
   3   2   2   62.62    0.95
   3  -2  -2   52.14    0.86
   3   2   2   64.03    0.96
  -3  -2   2   62.93    1.00
  -3  -2   2   63.31    0.97
   3  -2   2   63.47    0.94
  -3  -2  -2   52.42    0.75
   3   2  -2   52.53    0.82
   3  -2   2   62.91    1.05
   3  -2   2   61.63    1.00
   3   2  -2   53.21    0.82
  -3  -2  -2   52.56    0.83
   3  -2   2   62.78    0.95
  -3  -3   2  325.40    4.34
   3   3   2  329.87    4.35
   3   3   2  329.76    4.34
   3  -3  -2  314.49    4.25
  -3  -3   2  334.66    4.36
  -3  -3   2  329.71    4.38
   3   3   2  332.06    4.29
   3  -3  -2  314.53    4.20
   3  -3   2  326.22    4.38
   3  -3   2  325.78    4.32
   3   3  -2  316.45    4.19
   3  -3   2  324.27    4.25
  -3  -3  -2  314.48    4.14
   3  -3   2  323.50    4.36
   3  -3   2  324.67    4.44
   3   3  -2  312.94    4.16
  -3  -3  -2  321.77    4.22
   3  -4  -2   15.93    0.43
  -3  -4   2   17.85    0.41
  -3  -4   2   18.08    0.48
   3   4   2   18.27    0.45
  -3  -4   2   18.13    0.46
   3   4   2   17.82    0.37
   3  -4  -2   15.68    0.47
   3   4   2   17.49    0.46
   3  -4  -2   16.49    0.47
   3  -4   2   19.62    0.53
   3  -4   2   18.10    0.33
   3  -4   2   17.85    0.49
   3   4  -2   14.68    0.40
  -3  -4  -2   15.65    0.28
   3  -4   2   17.93    0.48
  -3  -4  -2   15.33    0.39
   3  -4   2   18.01    0.43
  -3  -4  -2   14.87    0.41
   3   4  -2   15.42    0.37
   3   5   2  184.82    2.57
   3  -5  -2  237.08    3.27
   3   5   2  182.38    2.61
   3  -5  -2  229.10    3.25
  -3  -5   2  183.69    2.62
  -3  -5   2  184.98    2.53
   3  -5  -2  225.04    3.13
   3   5   2  186.06    2.48
  -3  -5   2  185.17    2.63
  -3  -5  -2  227.36    3.13
   3  -5   2  182.05    2.65
   3  -5   2  185.10    2.47
   3  -5   2  184.26    2.61
   3   5  -2  223.19    3.14
  -3   5   2  184.25    2.58
   3   5  -2  225.81    3.08
   3  -5   2  182.62    2.71
  -3  -5  -2  227.66    3.19
  -3  -6   2   26.94    0.55
   3  -6  -2   27.66    0.76
   3   6   2   27.09    0.63
   3   6   2   27.09    0.56
   3   6   2   27.18    0.67
   3  -6  -2   28.12    0.63
  -3  -6   2   28.67    0.71
  -3  -6   2   27.95    0.72
   3  -6  -2   29.00    0.76
   3   6  -2   28.70    0.66
  -3   6   2   27.04    0.63
  -3  -6  -2   27.78    0.67
   3  -6   2   26.53    0.71
   3  -6   2   28.19    0.60
   3  -6   2   27.27    0.76
  -3  -6  -2   26.19    0.69
   3   6  -2   27.05    0.57
   3  -7  -2   87.56    1.58
  -3  -7   2   83.19    1.44
   3  -7  -2   85.87    1.55
   3   7   2   84.76    1.44
  -3  -7   2   82.09    1.43
   3   7   2   82.81    1.36
   3  -7  -2   83.45    1.40
   3  -7   2   82.11    1.53
  -3  -7  -2   83.23    1.44
  -3  -7  -2   82.17    1.47
   3   7  -2   85.30    1.44
   3  -7   2   81.02    1.49
  -3   7   2   80.79    1.48
  -3   8  -2   37.44    0.88
   3  -8  -2   36.55    1.00
  -3  -8   2   35.18    0.94
   3   8   2   34.29    0.81
   3   8   2   34.25    0.88
   3  -8  -2   36.40    0.86
  -3  -8   2   33.78    0.88
   3  -8   2   33.85    0.98
   3  -8   2   36.83    0.98
   3   8  -2   36.62    0.87
  -3  -8  -2   36.00    0.93
  -3  -8  -2   37.43    0.92
  -3  -9   2   31.40    0.92
   3  -9  -2   29.48    0.97
  -3  -9   2   32.55    0.91
   3   9   2   33.48    0.97
  -3   9  -2   28.99    0.82
  -3  -9  -2   28.00    0.94
  -3  -9  -2   29.78    0.86
  -3   9   2   31.08    0.97
   3  -9   2   33.95    1.01
   3   9  -2   29.29    0.88
   3  -9   2   31.33    1.03
  -3 -10   2   30.70    1.03
   3  10   2   30.00    0.95
  -3  10  -2   30.23    0.94
   3 -10  -2   29.21    1.05
  -3 -10  -2   28.92    0.96
   3  10  -2   30.66    0.91
  -3  10   2   29.52    0.96
   3 -10   2   28.73    1.02
  -3 -10  -2   28.34    0.91
  -3 -11   2   12.19    0.79
   3 -11  -2    9.80    0.79
   3  11   2   13.07    0.79
   3  11  -2    9.04    0.67
  -3  11   2   10.99    0.77
   3 -11   2   12.32    0.88
  -3 -11  -2   11.30    0.78
  -3 -11  -2    9.88    0.73
   4   0  -2  117.74    1.66
   4   0   2  129.47    1.85
   4   0   2  134.60    1.90
  -4   0   2  132.27    1.89
   4   0   2  132.84    1.85
   4   0  -2  112.56    1.60
   4   0   2  134.76    1.84
  -4   0   2  136.77    1.92
  -4   0  -2  113.04    1.57
   4   1   2   23.67    0.47
  -4   1  -2   21.05    0.37
  -4  -1   2   23.59    0.54
   4   1   2   23.39    0.46
   4  -1  -2   20.62    0.54
  -4  -1   2   23.08    0.52
   4   1   2   23.28    0.50
   4   1   2   23.70    0.47
   4  -1  -2   21.66    0.49
   4  -1   2   23.49    0.56
   4   1  -2   20.75    0.40
   4  -1   2   23.07    0.49
  -4  -1  -2   21.55    0.43
   4  -1   2   22.70    0.48
   4   1  -2   22.50    0.51
   4   1  -2   21.41    0.45
   4  -1   2   23.25    0.46
   4  -1   2   24.10    0.43
   4   1  -2   21.62    0.48
   4   2   2   15.38    0.38
   4  -2  -2   24.44    0.54
  -4  -2   2   14.23    0.41
   4  -2  -2   24.42    0.59
   4   2   2   14.47    0.38
   4   2   2   15.49    0.38
  -4  -2   2   15.87    0.41
   4  -2   2   15.02    0.49
  -4  -2  -2   23.86    0.50
   4  -2   2   14.46    0.41
   4   2  -2   23.62    0.50
   4  -2   2   15.57    0.40
   4   2  -2   24.20    0.52
   4   2  -2   23.18    0.47
   4  -2   2   14.86    0.38
   4   3   2   16.53    0.42
   4   3   2   16.95    0.39
  -4  -3   2   16.93    0.48
  -4  -3   2   16.80    0.44
   4  -3  -2    9.89    0.40
   4   3   2   17.38    0.42
   4   3  -2    9.78    0.32
   4  -3   2   17.12    0.44
   4  -3   2   16.81    0.54
   4   3  -2    9.53    0.34
   4  -3   2   17.13    0.44
  -4  -3  -2   10.37    0.37
  -4  -3  -2   10.43    0.27
   4   3  -2    9.03    0.28
   4  -3   2   16.61    0.27
   4   4   2   35.30    0.70
  -4  -4   2   37.88    0.71
   4   4   2   36.64    0.63
   4  -4  -2   34.14    0.75
   4   4   2   38.13    0.71
  -4  -4   2   36.20    0.68
  -4  -4   2   36.03    0.75
   4  -4  -2   33.94    0.77
   4  -4  -2   35.27    0.67
  -4  -4  -2   33.92    0.58
   4   4  -2   34.57    0.65
   4   4  -2   33.01    0.67
   4  -4   2   35.62    0.54
  -4  -4  -2   34.57    0.62
   4  -4   2   35.27    0.73
   4  -4   2   36.21    0.69
   4  -4   2   37.08    0.82
  -4  -4  -2   34.20    0.70
   4   5   2  146.14    2.03
   4   5   2  149.01    2.16
   4  -5  -2  136.41    2.12
  -4  -5   2  148.96    2.08
   4   5   2  146.78    2.13
   4  -5  -2  138.84    2.12
  -4  -5   2  150.22    2.20
   4  -5  -2  135.03    1.98
  -4  -5   2  146.44    2.15
  -4  -5  -2  135.48    2.05
   4   5  -2  137.01    2.01
   4  -5   2  144.11    2.27
   4  -5   2  148.62    2.20
  -4  -5  -2  137.31    1.97
   4  -5   2  145.42    1.98
   4   5  -2  137.43    1.97
   4   6   2   14.68    0.53
  -4  -6   2   14.68    0.43
   4  -6  -2   20.23    0.68
   4  -6  -2   20.67    0.56
  -4  -6   2   14.84    0.52
  -4  -6   2   14.22    0.55
   4   6   2   14.25    0.47
   4  -6  -2   20.13    0.68
   4   6  -2   20.63    0.52
   4   6  -2   19.12    0.57
   4  -6   2   14.96    0.57
  -4  -6  -2   20.10    0.62
  -4   6   2   14.75    0.49
  -4  -6  -2   20.44    0.54
   4  -6   2   14.16    0.63
  -4  -7   2   91.08    1.55
   4   7   2   91.53    1.55
   4   7   2   91.27    1.50
  -4  -7   2   90.75    1.58
   4  -7  -2   99.71    1.79
   4  -7  -2  100.48    1.79
   4  -7  -2  100.45    1.62
   4  -7   2   91.53    1.63
  -4  -7  -2  103.87    1.66
   4   7  -2  105.29    1.69
   4  -7   2   89.90    1.67
  -4  -7  -2  103.01    1.73
  -4  -8   2    7.13    0.55
   4   8   2    5.58    0.47
   4   8   2    5.80    0.41
   4  -8  -2    4.07    0.52
  -4  -8   2    5.88    0.48
   4  -8  -2    4.20    0.51
   4  -8   2    5.35    0.55
   4   8  -2    4.86    0.45
   4  -8   2    6.91    0.55
  -4  -8  -2    4.66    0.45
  -4  -8  -2    4.08    0.46
   4  -9  -2  118.65    2.17
  -4  -9   2  117.88    2.03
  -4  -9   2  116.55    2.02
   4   9   2  117.41    2.01
  -4   9  -2  118.96    2.00
  -4  -9  -2  119.53    2.01
   4  -9   2  116.80    2.11
  -4  -9  -2  122.70    2.10
   4  -9   2  113.09    2.14
   4   9  -2  121.87    2.02
  -4 -10   2    1.20    0.51
   4 -10  -2    1.15    0.54
   4  10   2    1.81    0.47
  -4 -10   2    1.54    0.52
  -4  10   2    0.64    0.50
   4 -10   2    1.24    0.54
  -4 -10  -2    0.66    0.47
   4 -10   2    2.33    0.58
  -4 -10  -2    1.38    0.48
   4  10  -2    1.08    0.42
  -5   0  -2   -0.19    0.16
   5   0  -2   -0.20    0.17
   5   0   2   -0.56    0.18
   5   0   2   -0.23    0.17
   5   0  -2   -0.02    0.17
   5   0   2   -0.35    0.16
  -5   0   2    0.27    0.26
  -5   0   2    0.04    0.22
   5   0  -2   -0.35    0.18
   5   0  -2   -0.35    0.21
   5   0   2   -0.10    0.22
   5   1   2  525.03    7.07
   5   1   2  537.41    7.06
   5  -1  -2  552.91    7.28
  -5   1  -2  555.80    7.22
  -5  -1   2  542.18    7.15
  -5  -1   2  543.72    7.12
   5  -1  -2  556.81    7.33
   5   1   2  551.72    7.10
   5   1   2  536.46    7.06
   5  -1   2  549.12    7.08
   5   1  -2  556.83    7.30
   5   1  -2  552.72    7.28
   5  -1   2  541.30    7.08
   5  -1   2  536.19    7.15
   5  -1   2  542.62    7.23
   5   1  -2  548.77    7.21
   5   1  -2  555.79    7.26
  -5  -1  -2  558.66    7.32
   5  -2  -2    4.94    0.36
   5  -2  -2    4.93    0.33
  -5  -2   2    4.77    0.33
   5   2   2    5.01    0.28
   5   2   2    5.19    0.29
  -5  -2   2    4.96    0.37
   5   2   2    4.55    0.27
   5   2  -2    4.95    0.31
   5  -2   2    4.54    0.28
   5   2  -2    4.99    0.25
   5   2  -2    5.26    0.29
   5  -2   2    5.11    0.31
   5   2  -2    4.95    0.31
   5  -2   2    5.01    0.34
   5  -2   2    4.69    0.33
  -5  -2  -2    5.31    0.30
   5   3   2  388.35    5.20
   5   3   2  396.12    5.25
  -5  -3   2  397.70    5.30
   5  -3  -2  398.11    5.31
   5   3   2  400.81    5.26
  -5  -3   2  393.95    5.27
  -5  -3  -2  389.53    5.25
   5  -3   2  380.99    5.09
   5  -3   2  399.65    5.26
   5   3  -2  390.89    5.17
   5  -3   2  398.74    5.26
   5  -3   2  395.83    5.38
   5   3  -2  394.70    5.24
   5   3  -2  394.12    5.24
  -5  -4   2    8.31    0.42
   5  -4  -2    9.20    0.38
   5   4   2    8.20    0.38
   5   4   2    8.30    0.32
   5   4   2    8.70    0.36
  -5  -4   2    8.35    0.37
   5  -4  -2   10.19    0.47
  -5  -4  -2    9.20    0.33
  -5  -4  -2    9.59    0.37
   5  -4   2    7.49    0.38
   5   4  -2    9.28    0.39
   5  -4   2    7.78    0.39
   5   4  -2    9.17    0.38
   5  -4   2    7.67    0.19
  -5  -4  -2    8.90    0.34
   5   4  -2    9.81    0.31
   5  -4   2    8.63    0.49
   5   5   2  280.91    3.91
   5   5   2  280.10    3.80
   5  -5  -2  279.18    4.01
  -5  -5   2  285.37    3.86
  -5  -5   2  284.99    3.96
   5  -5  -2  280.70    3.86
   5   5   2  282.73    3.89
   5  -5  -2  284.94    4.02
   5   5  -2  288.59    3.88
   5  -5   2  284.40    3.96
   5   5  -2  283.00    3.91
  -5  -5  -2  285.17    3.84
  -5  -5  -2  283.58    3.95
   5  -5   2  284.64    4.06
   5  -5   2  285.66    3.87
   5   6   2    4.55    0.37
  -5  -6   2    4.89    0.37
   5  -6  -2    3.93    0.42
  -5  -6   2    4.12    0.40
   5   6   2    4.68    0.35
   5  -6  -2    3.51    0.32
   5  -6  -2    2.82    0.41
   5  -6   2    3.85    0.41
  -5  -6  -2    3.73    0.31
  -5  -6  -2    3.07    0.37
   5  -6   2    4.16    0.45
   5   6  -2    3.48    0.31
   5   6  -2    3.72    0.37
  -5  -7   2  114.61    1.86
   5  -7  -2  109.50    1.93
   5  -7  -2  120.40    1.88
   5   7   2  114.77    1.87
   5  -7  -2  112.13    1.95
   5   7   2  115.82    1.83
  -5  -7   2  114.96    1.91
   5  -7   2  114.49    1.95
  -5  -7  -2  107.49    1.75
   5   7  -2  110.77    1.80
   5  -7   2  114.04    2.02
  -5  -7  -2  107.51    1.85
   5   7  -2  108.22    1.73
   5  -8  -2    1.30    0.47
   5  -8  -2    2.24    0.47
  -5  -8   2    2.67    0.44
  -5  -8   2    3.20    0.43
   5   8   2    3.34    0.43
   5   8   2    3.31    0.37
   5   8  -2    2.10    0.39
  -5  -8  -2    2.49    0.44
   5  -8   2    3.01    0.49
  -5  -8  -2    1.84    0.35
   5  -8   2    2.85    0.49
  -5  -9   2   29.84    0.94
  -5   9  -2   31.22    0.90
   5   9   2   31.28    0.97
   5  -9  -2   32.38    1.08
   5  -9  -2   31.43    1.05
  -5  -9   2   29.80    0.90
   5   9  -2   32.17    0.91
   5  -9   2   30.95    1.02
   5  -9   2   30.78    1.07
  -5  -9  -2   32.70    0.88
  -5  -9  -2   32.57    0.99
  -5 -10   2    2.07    0.50
   5  10   2    2.33    0.52
  -5 -10   2    1.35    0.46
   5 -10  -2    0.21    0.53
  -5 -10  -2    0.37    0.57
   5  10  -2    0.93    0.44
   5 -10   2    1.18    0.60
   5 -10   2    0.96    0.55
  -5 -10  -2    1.12    0.49
   6   0  -2  241.01    3.31
  -6   0   2  213.88    2.95
   6   0   2  203.30    2.84
   6   0   2  204.95    2.89
   6   0  -2  243.60    3.37
   6   0   2  204.68    2.84
   6   0  -2  242.91    3.34
   6   0   2  202.32    2.82
  -6   0   2  202.50    2.87
   6   0  -2  244.50    3.38
  -6   0  -2  243.75    3.27
  -6  -1   2   21.05    0.55
   6  -1  -2   19.97    0.51
  -6   1  -2   19.29    0.42
   6   1   2   21.82    0.50
   6   1   2   22.36    0.51
  -6  -1   2   22.25    0.61
   6   1   2   22.00    0.54
   6  -1  -2   19.78    0.53
   6   1   2   22.37    0.53
   6  -1  -2   20.06    0.54
   6   1  -2   21.05    0.56
   6  -1   2   21.57    0.59
   6  -1   2   21.10    0.54
   6   1  -2   19.72    0.53
   6  -1   2   21.25    0.50
  -6  -1  -2   19.16    0.48
   6   1  -2   20.31    0.50
   6   1  -2   19.65    0.45
   6  -1   2   22.53    0.53
   6   2   2   34.87    0.68
  -6  -2   2   36.24    0.75
  -6  -2   2   35.63    0.76
   6   2   2   36.45    0.73
   6  -2  -2   36.68    0.77
   6   2   2   37.16    0.69
   6  -2  -2   37.94    0.81
   6   2   2   36.35    0.72
   6  -2   2   36.98    0.81
  -6  -2  -2   37.07    0.72
   6   2  -2   36.95    0.70
   6   2  -2   36.56    0.74
   6   2  -2   37.75    0.67
   6  -2   2   36.53    0.72
   6   2  -2   38.03    0.75
   6  -2   2   36.21    0.68
   6  -2   2   35.72    0.74
   6   3   2   24.72    0.58
  -6  -3   2   25.08    0.63
   6   3   2   25.24    0.58
   6  -3  -2   38.43    0.85
   6  -3  -2   39.62    0.83
  -6  -3   2   23.96    0.62
   6   3   2   25.26    0.55
   6   3  -2   38.97    0.79
   6  -3   2   24.78    0.59
  -6  -3  -2   38.61    0.77
   6  -3   2   24.17    0.56
   6  -3   2   24.22    0.59
   6  -3   2   25.37    0.70
   6   3  -2   38.89    0.77
   6   3  -2   38.70    0.70
   6   4   2   87.61    1.41
  -6  -4   2   89.15    1.41
   6   4   2   89.02    1.42
  -6  -4   2   89.32    1.47
   6   4   2   86.86    1.33
   6  -4  -2   82.36    1.43
  -6  -4  -2   83.86    1.31
   6   4  -2   83.77    1.26
  -6  -4  -2   83.89    1.38
   6  -4   2   84.83    1.41
   6   4  -2   81.39    1.35
   6  -4   2   86.51    1.43
   6  -4   2   89.65    1.55
   6   4  -2   84.89    1.36
   6   5   2  105.86    1.67
   6  -5  -2  100.29    1.55
   6   5   2  106.68    1.58
  -6  -5   2  106.05    1.74
   6  -5  -2   99.85    1.71
   6   5   2  106.46    1.68
  -6  -5   2  106.62    1.64
   6  -5  -2  101.12    1.71
   6  -5   2  106.03    1.82
   6  -5   2  106.77    1.72
   6   5  -2  100.75    1.61
   6   5  -2  101.34    1.60
   6  -5   2  105.51    1.65
  -6  -5  -2  100.95    1.65
  -6  -5  -2  100.66    1.52
   6  -6  -2   32.81    0.73
  -6  -6   2   41.09    0.96
   6  -6  -2   35.89    0.92
   6   6   2   41.71    0.91
   6   6   2   42.06    0.88
   6  -6  -2   33.58    0.91
   6  -6   2   42.16    1.05
  -6  -6  -2   33.50    0.73
   6  -6   2   42.48    1.00
  -6  -6  -2   34.96    0.86
   6   6  -2   34.57    0.81
   6   6  -2   34.09    0.79
   6   7   2   72.43    1.33
   6   7   2   72.02    1.36
   6  -7  -2   72.09    1.49
  -6  -7   2   70.95    1.40
   6  -7  -2   74.94    1.50
   6   7  -2   76.66    1.38
   6  -7   2   72.07    1.42
   6   7  -2   74.81    1.33
  -6  -7  -2   75.17    1.43
  -6  -7  -2   74.14    1.30
   6  -7   2   72.27    1.50
   6  -8  -2   13.68    0.77
   6   8   2   12.71    0.63
  -6  -8   2   12.92    0.70
   6   8   2   13.64    0.64
   6  -8  -2   14.04    0.79
   6  -8   2   13.57    0.78
  -6  -8  -2   13.98    0.57
   6  -8   2   12.22    0.79
  -6  -8  -2   14.06    0.71
   6   8  -2   14.58    0.71
  -6  -9   2  124.19    2.19
   6  -9  -2  115.28    2.17
   6   9   2  123.97    2.13
   6  -9  -2  114.02    2.14
   6  -9   2  125.26    2.27
   6   9  -2  112.67    2.01
  -6  -9  -2  113.62    2.10
   6  -9   2  120.36    2.30
   6  10   2    5.29    0.57
  -6 -10   2    5.99    0.61
   6 -10  -2    5.61    0.69
   6 -10  -2    5.27    0.67
  -6 -10  -2    6.03    0.63
   6  10  -2    5.87    0.57
   6 -10   2    4.14    0.64
   6 -10   2    5.05    0.68
   7   0   2    0.16    0.22
  -7   0   2    0.33    0.24
   7   0  -2   -0.16    0.25
   7   0   2   -0.24    0.22
   7   0  -2   -0.10    0.18
  -7   0  -2    0.43    0.20
  -7   0   2    0.06    0.30
   7   0   2   -0.04    0.22
   7   0  -2    0.07    0.24
   7   0   2   -0.08    0.24
   7   1   2  237.42    3.35
  -7  -1   2  242.11    3.43
   7  -1  -2  246.33    3.42
   7  -1  -2  246.63    3.43
   7   1   2  243.04    3.31
   7  -1  -2  242.00    3.47
   7   1   2  237.39    3.32
  -7  -1   2  239.31    3.35
  -7   1  -2  247.47    3.31
   7   1   2  235.78    3.31
   7   1  -2  245.78    3.43
   7  -1   2  243.26    3.40
   7   1  -2  249.03    3.45
   7  -1   2  241.62    3.33
   7   1  -2  244.60    3.35
   7  -1   2  238.99    3.30
   7   1  -2  245.57    3.40
  -7  -1  -2  241.53    3.35
   7  -1   2  240.85    3.33
   7   2   2   10.33    0.40
  -7  -2   2   11.56    0.47
   7   2   2   11.65    0.44
   7   2   2   11.88    0.44
   7   2   2   11.02    0.41
   7  -2  -2   11.55    0.52
   7  -2  -2   10.69    0.46
  -7  -2   2   10.63    0.48
   7  -2   2   11.44    0.39
  -7  -2  -2   10.90    0.41
   7   2  -2   10.07    0.44
   7  -2   2   10.21    0.47
   7  -2   2   11.32    0.45
   7   2  -2   10.78    0.45
   7  -2   2   10.81    0.52
   7   2  -2   10.09    0.35
   7   2  -2   10.31    0.40
   7   3   2  176.48    2.54
   7   3   2  179.30    2.56
   7   3   2  174.03    2.48
   7   3   2  176.41    2.52
  -7  -3   2  170.86    2.57
   7  -3  -2  159.17    2.42
  -7  -3   2  177.16    2.58
   7  -3  -2  161.02    2.45
   7   3  -2  161.34    2.37
   7  -3   2  174.65    2.54
   7  -3   2  176.97    2.55
  -7  -3  -2  160.65    2.36
   7  -3   2  174.88    2.66
   7  -3   2  174.66    2.51
   7   3  -2  160.62    2.30
   7   3  -2  164.77    2.39
   7   3  -2  162.02    2.30
  -7  -4   2   35.89    0.84
   7  -4  -2   41.17    0.92
   7   4   2   34.74    0.77
   7   4   2   35.83    0.72
  -7  -4   2   35.05    0.77
   7   4   2   35.61    0.80
   7  -4   2   35.03    0.78
  -7  -4  -2   41.00    0.84
  -7  -4  -2   39.90    0.86
   7  -4   2   35.31    0.78
   7   4  -2   40.62    0.85
   7   4  -2   40.22    0.77
   7   4  -2   39.08    0.84
   7  -4   2   34.95    0.90
   7  -5  -2   56.84    1.01
   7   5   2   58.01    1.00
   7  -5  -2   57.77    1.17
   7   5   2   55.97    1.08
   7  -5  -2   56.38    1.17
  -7  -5   2   57.06    1.07
   7   5   2   56.61    1.09
  -7  -5   2   56.51    1.15
   7   5  -2   54.61    1.07
   7  -5   2   57.92    1.12
  -7  -5  -2   55.40    1.10
   7  -5   2   58.76    1.24
   7  -5   2   58.55    1.11
   7   5  -2   54.95    1.08
  -7  -6   2   47.47    1.08
   7   6   2   47.20    1.02
   7  -6  -2   43.47    1.07
   7   6   2   48.26    1.01
   7  -6  -2   44.12    1.06
  -7  -6  -2   42.97    1.00
   7  -6   2   47.80    1.07
   7  -6   2   48.22    1.16
   7   6  -2   43.24    0.97
   7   6  -2   44.40    0.96
   7  -7  -2   38.95    1.07
   7   7   2   42.73    1.00
   7  -7  -2   39.09    1.06
   7   7   2   44.31    1.00
  -7  -7   2   42.34    1.06
   7  -7   2   42.15    1.06
   7  -7   2   42.09    1.15
   7   7  -2   39.84    0.95
   7   7  -2   38.95    0.93
  -7  -7  -2   37.98    0.99
   7   8   2   44.14    1.08
   7  -8  -2   44.27    1.19
   7  -8  -2   44.23    1.21
  -7  -8   2   43.95    1.14
   7   8   2   43.83    1.06
   7   8  -2   42.89    1.06
  -7  -8  -2   43.32    1.12
   7  -8   2   45.39    1.30
   7  -8   2   46.19    1.22
   7  -9  -2   20.54    0.94
   7   9   2   17.42    0.78
   7   9   2   17.81    0.79
   7  -9  -2   21.37    0.98
  -7  -9   2   16.62    0.91
   7  -9   2   19.02    0.96
   7  -9   2   15.77    0.93
   7   9  -2   22.15    0.89
  -7  -9  -2   21.54    0.90
  -7 -10   2   42.59    1.23
   7  10   2   43.49    1.19
   7 -10  -2   38.90    1.26
   7 -10  -2   42.44    1.33
   7 -10   2   40.94    1.34
  -7 -10  -2   44.22    1.31
   7 -10   2   42.50    1.29
   7  10  -2   40.71    1.14
   8   0  -2  295.15    4.08
  -8   0   2  307.42    4.27
   8   0  -2  297.98    4.12
   8   0   2  311.07    4.26
   8   0   2  307.55    4.25
   8   0   2  306.52    4.31
  -8   0  -2  293.65    3.99
   8   0  -2  292.90    4.05
   8   0   2  313.62    4.26
  -8   0   2  315.53    4.39
  -8  -1   2    8.94    0.55
   8   1   2    8.79    0.45
   8   1   2    8.02    0.44
  -8   1  -2    8.50    0.35
   8   1   2    8.96    0.42
  -8  -1   2    9.04    0.46
   8   1   2    9.26    0.43
   8  -1  -2    8.67    0.49
   8  -1  -2    7.92    0.45
   8  -1  -2    8.32    0.47
   8   1  -2    8.00    0.42
   8  -1   2    8.90    0.44
   8   1  -2    8.24    0.38
   8  -1   2    9.96    0.49
   8  -1   2    9.73    0.50
   8   1  -2    8.53    0.47
   8  -1   2    9.28    0.43
  -8  -1  -2    7.69    0.37
   8   1  -2    7.71    0.45
  -8  -2   2  268.46    3.79
   8  -2  -2  259.74    3.73
   8  -2  -2  257.87    3.68
   8   2   2  258.68    3.69
   8   2   2  263.96    3.66
   8   2   2  268.34    3.71
  -8  -2   2  260.49    3.72
   8   2   2  260.92    3.67
   8   2  -2  260.13    3.67
  -8  -2  -2  259.54    3.62
   8  -2   2  264.70    3.71
   8   2  -2  267.12    3.63
   8  -2   2  266.08    3.72
   8  -2   2  272.32    3.80
   8   2  -2  264.46    3.69
   8  -2   2  263.03    3.62
   8   2  -2  256.73    3.58
  -8  -3   2   27.36    0.73
  -8  -3   2   27.78    0.74
   8   3   2   28.03    0.72
   8   3   2   27.75    0.68
   8  -3  -2   37.29    0.87
   8   3   2   27.45    0.70
   8  -3  -2   36.27    0.89
   8   3   2   27.91    0.68
  -8  -3  -2   36.58    0.80
   8  -3   2   28.37    0.72
   8   3  -2   37.06    0.76
   8   3  -2   36.28    0.86
   8  -3   2   26.87    0.64
   8   3  -2   35.89    0.78
   8  -3   2   28.41    0.71
   8  -3   2   28.05    0.81
   8   3  -2   36.14    0.82
  -8  -4   2  173.04    2.63
   8  -4  -2  169.47    2.62
   8   4   2  171.75    2.56
  -8  -4   2  171.10    2.59
   8   4   2  173.28    2.58
   8   4   2  176.81    2.51
   8   4  -2  169.44    2.44
  -8  -4  -2  170.58    2.53
   8  -4   2  174.66    2.72
   8   4  -2  171.12    2.55
   8   4  -2  169.50    2.53
  -8  -4  -2  169.84    2.54
   8   4  -2  167.03    2.45
   8  -4   2  173.36    2.58
   8  -4   2  172.85    2.57
   8   5   2   23.95    0.73
   8   5   2   23.21    0.70
  -8  -5   2   24.39    0.69
  -8  -5   2   23.44    0.77
   8  -5  -2   20.21    0.59
   8  -5  -2   22.70    0.79
   8  -5  -2   22.68    0.77
   8   5   2   24.40    0.63
  -8  -5  -2   21.70    0.71
   8  -5   2   24.44    0.74
   8  -5   2   24.12    0.75
   8  -5   2   24.12    0.83
   8   5  -2   20.91    0.67
   8   5  -2   20.03    0.67
  -8  -6   2   89.05    1.64
   8  -6  -2   97.33    1.79
   8   6   2   85.49    1.55
   8   6   2   86.12    1.55
   8  -6  -2   96.58    1.80
   8  -6   2   89.65    1.73
   8   6  -2   99.24    1.71
   8  -6   2   89.53    1.60
   8   6  -2   98.96    1.68
  -8  -6  -2   95.26    1.72
   8  -7  -2   11.36    0.71
   8   7   2   10.57    0.61
   8   7   2   10.49    0.59
   8  -7  -2   11.26    0.72
  -8  -7   2    9.66    0.66
   8  -7   2   10.57    0.69
   8   7  -2   11.11    0.63
   8   7  -2   11.08    0.64
  -8  -7  -2   11.91    0.68
   8  -7   2    9.26    0.66
   8  -8  -2   46.60    1.26
  -8  -8   2   49.71    1.25
   8  -8  -2   44.41    1.21
   8   8   2   49.48    1.18
   8   8   2   50.75    1.18
   8  -8   2   53.30    1.37
  -8  -8  -2   46.93    1.20
   8  -8   2   50.28    1.30
   8   8  -2   48.28    1.15
   8  -9  -2   32.55    1.14
   8  -9  -2   32.33    1.11
  -8  -9   2   41.93    1.20
   8   9   2   40.33    1.07
   8   9   2   40.63    1.16
   8  -9   2   41.12    1.27
   8  -9   2   39.81    1.26
  -8  -9  -2   30.58    1.06
   8   9  -2   33.11    1.06
   9   0   2   -0.17    0.29
   9   0   2   -0.07    0.27
  -9   0  -2   -0.20    0.24
  -9   0   2    0.04    0.37
   9   0   2   -0.35    0.25
  -9   0   2    0.35    0.29
   9   0   2   -0.15    0.27
   9   0  -2    0.18    0.31
   9   0  -2    0.16    0.25
   9   0  -2    0.22    0.29
   9   1   2    7.75    0.47
  -9  -1   2    6.29    0.53
   9   1   2    8.44    0.45
   9  -1  -2   10.25    0.55
   9  -1  -2    8.82    0.50
  -9  -1   2    7.53    0.53
  -9   1  -2    8.99    0.40
   9  -1  -2    9.70    0.53
   9   1   2    6.43    0.41
   9   1   2    6.34    0.42
   9   1  -2    7.93    0.48
   9   1  -2    9.88    0.47
  -9  -1  -2    8.36    0.47
   9   1  -2    9.25    0.55
   9  -1   2    7.59    0.51
   9  -1   2    7.13    0.45
   9  -1   2    6.32    0.40
   9  -1   2    7.25    0.50
   9   1  -2    9.48    0.52
   9   2   2   10.09    0.48
  -9  -2   2   10.02    0.52
  -9  -2   2   10.00    0.59
   9   2   2    9.99    0.49
   9   2   2   10.10    0.50
   9  -2  -2    9.62    0.57
   9  -2  -2    9.41    0.52
   9   2   2   10.35    0.48
   9   2  -2    9.07    0.51
   9   2  -2    9.01    0.42
   9  -2   2    9.51    0.42
  -9  -2  -2    9.28    0.46
   9   2  -2   10.52    0.53
   9   2  -2    9.45    0.47
   9  -2   2    9.11    0.50
   9  -2   2    9.01    0.57
   9  -2   2    8.72    0.51
   9  -3  -2    5.94    0.49
  -9  -3   2    6.28    0.48
   9   3   2    5.76    0.41
   9   3   2    6.10    0.43
  -9  -3   2    5.59    0.45
   9   3   2    5.44    0.38
   9   3   2    5.79    0.41
   9  -3  -2    6.55    0.47
   9  -3   2    6.62    0.42
   9  -3   2    6.08    0.45
  -9  -3  -2    6.41    0.43
   9   3  -2    7.00    0.49
   9  -3   2    6.26    0.50
   9  -3   2    6.64    0.45
   9   3  -2    6.68    0.44
   9   3  -2    7.03    0.50
   9   3  -2    7.07    0.48
   9   4   2   58.47    1.14
  -9  -4   2   57.89    1.18
   9   4   2   57.21    1.14
   9  -4  -2   55.70    1.19
  -9  -4   2   57.09    1.19
   9   4   2   59.70    1.15
   9   4   2   55.44    1.06
   9   4  -2   55.35    1.05
   9  -4   2   57.77    1.16
   9  -4   2   57.51    1.27
   9  -4   2   55.95    1.10
   9   4  -2   55.36    1.14
  -9  -4  -2   56.07    1.13
  -9  -4  -2   54.49    1.15
   9   4  -2   56.96    1.13
   9   4  -2   55.65    1.04
  -9  -5   2    8.66    0.60
   9   5   2    8.31    0.54
   9  -5  -2    5.61    0.50
   9  -5  -2    6.04    0.55
   9   5   2    7.72    0.45
  -9  -5   2    7.67    0.53
   9   5   2    8.13    0.59
   9   5   2    7.19    0.53
  -9  -5  -2    5.58    0.48
   9  -5   2    8.45    0.60
   9   5  -2    5.34    0.45
   9  -5   2    7.41    0.52
   9   5  -2    5.50    0.39
   9   5  -2    5.51    0.47
   9  -5   2    7.47    0.50
   9  -6  -2   76.39    1.52
   9   6   2   71.50    1.39
   9  -6  -2   76.71    1.56
   9   6   2   70.36    1.38
  -9  -6   2   72.47    1.47
   9  -6   2   72.82    1.45
   9   6  -2   73.86    1.45
  -9  -6  -2   77.40    1.49
   9   6  -2   77.51    1.48
   9  -6   2   71.98    1.54
   9  -7  -2    1.62    0.48
  -9  -7   2    2.18    0.48
   9   7   2    2.36    0.43
   9   7   2    1.95    0.41
   9  -7  -2    1.54    0.48
   9   7  -2    2.36    0.45
   9  -7   2    1.97    0.47
   9  -7   2    1.33    0.50
   9   7  -2    2.34    0.45
  -9  -7  -2    2.39    0.47
   9  -8  -2   96.24    1.90
   9   8   2   94.11    1.78
   9  -8  -2   97.15    1.95
  -9  -8   2   95.37    1.86
   9   8   2   93.65    1.79
  -9  -8  -2   96.65    1.87
   9  -8   2   93.30    1.94
   9  -8   2   94.70    1.85
   9   8  -2   95.54    1.80
   9   8  -2   96.38    1.81
   9  -9  -2   -0.14    0.53
   9  -9  -2    0.35    0.54
  -9  -9   2    1.21    0.54
   9   9   2    0.66    0.46
   9   9   2    0.75    0.48
   9  -9   2    0.56    0.53
   9  -9   2    0.11    0.53
  -9  -9  -2    0.55    0.50
   9   9  -2    1.11    0.52
  10   0   2  335.31    4.65
 -10   0   2  339.20    4.82
  10   0   2  335.46    4.70
  10   0  -2  300.93    4.28
 -10   0   2  334.95    4.65
  10   0   2  330.80    4.64
  10   0  -2  302.21    4.21
 -10   0  -2  300.07    4.13
  10   0   2  328.49    4.64
  10   0  -2  296.25    4.23
 -10  -1   2    2.19    0.38
 -10  -1   2    3.13    0.48
  10   1   2    2.50    0.35
  10  -1  -2    2.01    0.40
  10   1   2    2.44    0.37
  10  -1  -2    2.43    0.38
  10   1   2    2.27    0.36
  10  -1  -2    2.23    0.36
 -10   1  -2    2.02    0.29
  10   1   2    2.30    0.38
  10   1  -2    1.76    0.35
  10  -1   2    1.84    0.36
  10   1  -2    1.90    0.33
 -10  -1  -2    2.70    0.32
  10   1  -2    1.80    0.37
  10  -1   2    2.33    0.39
  10   1  -2    1.88    0.37
  10  -1   2    3.10    0.41
  10   2   2  174.18    2.65
  10   2   2  173.77    2.63
  10  -2  -2  179.04    2.71
  10   2   2  175.52    2.61
  10  -2  -2  176.12    2.75
 -10  -2   2  174.65    2.76
  10   2   2  173.37    2.62
 -10  -2   2  173.93    2.65
  10   2  -2  178.26    2.65
  10  -2   2  174.91    2.65
  10   2  -2  177.44    2.70
  10  -2   2  175.23    2.66
  10  -2   2  170.17    2.51
  10   2  -2  175.11    2.61
  10  -2   2  174.05    2.73
  10   2  -2  176.31    2.72
 -10  -2  -2  177.20    2.63
  10  -3  -2    9.45    0.61
  10   3   2   10.73    0.55
  10   3   2   11.81    0.54
  10   3   2   11.31    0.57
  10  -3  -2   10.07    0.65
  10   3   2   11.17    0.57
 -10  -3   2   11.32    0.61
 -10  -3   2   11.92    0.70
  10   3  -2   10.88    0.64
  10   3  -2   11.15    0.52
  10   3  -2   10.01    0.57
 -10  -3  -2   10.39    0.54
  10   3  -2   10.70    0.53
  10  -3   2   10.80    0.59
  10  -3   2   10.77    0.63
  10  -3   2   11.19    0.51
  10  -3   2    9.85    0.66
  10  -4  -2  214.04    3.28
  10   4   2  216.22    3.12
  10   4   2  215.32    3.21
 -10  -4   2  212.79    3.23
 -10  -4   2  215.41    3.24
  10   4   2  210.38    3.17
  10   4   2  216.81    3.20
  10   4  -2  218.66    3.13
  10  -4   2  208.01    3.13
  10   4  -2  216.30    3.14
  10   4  -2  218.39    3.25
 -10  -4  -2  215.67    3.26
 -10  -4  -2  219.86    3.22
  10  -4   2  217.55    3.21
  10   4  -2  212.96    3.22
  10  -4   2  219.36    3.34
 -10  -5   2    1.23    0.42
 -10  -5   2    1.89    0.41
  10   5   2    1.52    0.38
  10   5   2    2.24    0.40
  10   5   2    1.60    0.38
  10   5   2    1.53    0.36
  10  -5  -2    3.61    0.47
  10  -5  -2    4.59    0.54
 -10  -5  -2    2.95    0.45
  10   5  -2    3.14    0.44
  10  -5   2    1.25    0.39
  10  -5   2    2.18    0.42
  10   5  -2    3.39    0.44
  10  -5   2    1.21    0.45
  10   5  -2    2.79    0.38
  10  -6  -2   98.46    1.86
  10   6   2   79.95    1.56
  10  -6  -2   98.24    1.82
  10   6   2   78.11    1.51
  10   6   2   77.94    1.51
 -10  -6   2   79.93    1.59
  10   6  -2   96.76    1.67
  10  -6   2   79.65    1.67
  10   6  -2   97.17    1.77
  10  -6   2   77.61    1.52
  10   6  -2   96.19    1.77
 -10  -6  -2   97.25    1.79
  10  -7  -2    5.33    0.63
  10   7   2    4.29    0.53
 -10  -7   2    4.07    0.54
  10   7   2    4.23    0.51
  10  -7  -2    3.40    0.55
 -10  -7  -2    4.37    0.54
  10  -7   2    3.61    0.59
  10   7  -2    3.99    0.52
  10  -7   2    4.74    0.59
  10   7  -2    4.60    0.53
  10   8   2   50.33    1.24
 -10  -8   2   50.53    1.38
  10  -8  -2   45.18    1.30
  10  -8  -2   45.76    1.31
  10   8   2   51.65    1.26
 -10  -8  -2   45.07    1.24
  10   8  -2   46.85    1.21
  10   8  -2   45.87    1.18
  10  -8   2   48.68    1.39
  10  -8   2   50.85    1.34
  11   0  -2    0.18    0.31
  11   0   2   -0.52    0.36
 -11   0   2   -0.14    0.33
 -11   0   2    0.30    0.46
  11   0   2    0.11    0.35
  11   0  -2   -0.42    0.35
  11   0   2   -0.14    0.33
  11   0  -2    0.05    0.35
  11   0   2    0.04    0.39
 -11   0  -2    0.18    0.27
  11  -1  -2   58.17    1.22
  11   1   2   57.11    1.17
  11  -1  -2   58.87    1.21
 -11  -1   2   58.18    1.19
  11   1   2   57.30    1.21
 -11   1  -2   59.68    1.18
  11   1   2   56.50    1.17
  11   1   2   57.10    1.17
 -11  -1   2   56.68    1.34
  11  -1  -2   57.75    1.25
  11  -1   2   56.52    1.19
  11   1  -2   57.00    1.22
  11  -1   2   58.51    1.25
  11   1  -2   56.24    1.14
  11   1  -2   59.72    1.25
  11  -1   2   58.04    1.19
 -11   1   2   56.87    1.34
 -11  -1  -2   56.40    1.11
  11   1  -2   57.52    1.18
  11   2   2   17.11    0.67
 -11  -2   2   16.60    0.79
  11   2   2   16.78    0.71
  11   2   2   17.54    0.68
 -11  -2   2   16.53    0.68
  11  -2  -2   11.27    0.62
  11  -2  -2   10.94    0.67
  11   2   2   17.19    0.65
 -11  -2  -2   11.29    0.60
  11   2  -2   10.16    0.57
  11   2  -2   10.37    0.62
  11   2  -2   11.81    0.58
  11  -2   2   15.13    0.72
  11  -2   2   16.33    0.68
  11  -2   2   15.73    0.75
  11   2  -2    9.77    0.62
  11  -3  -2   48.00    1.13
  11   3   2   49.00    1.10
 -11  -3   2   48.98    1.23
  11   3   2   52.01    1.14
  11   3   2   48.18    1.08
  11  -3  -2   48.49    1.16
  11   3   2   49.05    1.08
 -11  -3   2   48.04    1.12
  11   3  -2   49.97    1.08
  11  -3   2   48.03    1.10
  11  -3   2   48.02    1.19
  11   3  -2   47.71    1.01
  11  -3   2   47.07    1.09
  11   3  -2   48.58    1.12
 -11  -3  -2   48.69    1.08
  11   3  -2   50.43    1.15
  11  -3   2   43.68    1.08
  11   4   2   29.85    0.87
  11  -4  -2   22.25    0.82
 -11  -4   2   28.90    0.90
 -11  -4   2   29.17    0.89
  11   4   2   28.10    0.85
  11   4   2   28.12    0.85
  11   4   2   26.99    0.82
  11   4  -2   22.24    0.72
 -11  -4  -2   21.93    0.77
  11   4  -2   21.55    0.69
  11  -4   2   28.02    0.80
  11   4  -2   23.38    0.85
  11  -4   2   28.50    0.97
  11   4  -2   21.97    0.79
 -11  -4  -2   19.88    0.80
  11  -4   2   27.24    0.87
  11   5   2   35.81    0.92
  11  -5  -2   32.82    0.99
 -11  -5   2   35.42    0.99
  11  -5  -2   31.81    0.99
 -11  -5   2   34.04    1.01
  11   5   2   34.62    0.96
  11   5   2   34.83    1.02
  11   5   2   34.99    1.00
  11  -5   2   35.27    1.08
  11   5  -2   29.98    0.83
  11   5  -2   33.25    0.96
 -11  -5  -2   29.86    0.93
  11   5  -2   35.21    0.98
  11  -5   2   35.70    0.97
  11  -5   2   34.52    0.95
 -11  -6   2   38.26    1.10
  11  -6  -2   43.63    1.23
  11  -6  -2   44.32    1.14
  11   6   2   38.19    1.08
  11   6   2   37.29    1.03
  11   6   2   40.01    1.06
 -11  -6  -2   41.83    1.13
  11   6  -2   42.97    1.13
  11   6  -2   43.21    1.12
  11  -6   2   37.63    1.01
  11  -6   2   36.62    1.14
  11  -7  -2   24.18    1.00
  11   7   2   18.14    0.82
  11  -7  -2   23.86    0.98
  11   7   2   19.58    0.84
 -11  -7   2   19.61    0.89
  11   7   2   19.67    0.83
  11  -7   2   19.77    0.95
  11   7  -2   23.80    0.97
  11  -7   2   20.14    0.89
  11   7  -2   24.65    0.92
 -11  -7  -2   23.48    0.94
 -11  -8   2   50.62    1.36
  11   8   2   48.60    1.32
  11  -8  -2   57.37    1.48
  11   8   2   48.29    1.31
  11   8   2   49.86    1.33
  11  -8  -2   54.65    1.46
  11  -8   2   51.16    1.44
 -11  -8  -2   58.47    1.43
  11   8  -2   57.37    1.39
  11  -8   2   50.44    1.35
  11   8  -2   55.89    1.37
  12   0   2  111.28    1.91
  12   0  -2   96.83    1.79
  12   0   2  110.32    1.96
  12   0  -2   97.55    1.73
 -12   0   2  111.20    2.09
 -12   0   2  110.94    1.91
  12   0   2  109.11    1.93
  12   0   2  113.40    1.93
 -12   0  -2   93.95    1.63
  12   0  -2  100.17    1.75
  12   1   2   -0.48    0.36
  12  -1  -2    0.25    0.42
  12  -1  -2    0.68    0.40
 -12  -1   2   -0.38    0.47
  12   1   2    0.42    0.35
  12   1   2    0.27    0.36
  12   1   2   -0.36    0.40
 -12  -1   2   -0.64    0.40
 -12  -1  -2    0.73    0.34
  12  -1   2    0.20    0.38
 -12   1   2    0.35    0.49
  12  -1   2    0.28    0.38
  12  -1   2    0.19    0.41
  12   1  -2    0.06    0.40
  12   1  -2    1.09    0.39
  12   1  -2    0.96    0.37
  12   2   2   66.02    1.35
  12  -2  -2   76.06    1.51
  12   2   2   64.58    1.34
 -12  -2   2   68.75    1.38
  12   2   2   67.36    1.34
  12  -2  -2   74.59    1.53
  12   2   2   67.67    1.41
 -12  -2   2   67.18    1.51
  12   2  -2   72.90    1.42
 -12  -2  -2   74.38    1.43
 -12   2   2   65.91    1.52
  12  -2   2   66.83    1.45
  12  -2   2   66.77    1.36
  12   2  -2   75.64    1.54
  12   2  -2   73.92    1.39
  12   2  -2   74.91    1.50
  12  -2   2   65.38    1.37
  12   3   2   19.55    0.77
  12   3   2   20.26    0.73
 -12  -3   2   19.58    0.84
  12  -3  -2   23.25    0.84
 -12  -3   2   18.77    0.78
  12   3   2   20.41    0.77
  12   3   2   18.78    0.81
  12  -3  -2   23.28    0.87
 -12  -3  -2   21.91    0.76
  12  -3   2   18.41    0.78
  12   3  -2   23.05    0.84
  12  -3   2   20.28    0.85
  12   3  -2   23.88    0.85
  12   3  -2   25.05    0.79
 -12  -3  -2   22.50    0.92
  12   3  -2   23.05    0.81
  12  -3   2   18.62    0.80
  12   4   2   55.98    1.26
 -12  -4   2   58.97    1.34
 -12  -4   2   57.21    1.31
  12  -4  -2   56.18    1.35
  12   4   2   57.69    1.24
  12   4   2   55.83    1.31
  12   4   2   59.00    1.31
 -12  -4  -2   52.44    1.30
  12   4  -2   57.41    1.31
  12   4  -2   57.12    1.20
  12   4  -2   56.99    1.28
  12  -4   2   56.79    1.29
  12  -4   2   56.50    1.38
 -12  -4  -2   54.64    1.25
  12   4  -2   57.65    1.41
  12  -5  -2   20.53    0.93
 -12  -5   2   22.77    0.97
  12   5   2   22.15    0.83
  12  -5  -2   19.82    0.80
  12   5   2   19.91    0.81
 -12  -5   2   22.24    0.87
  12   5   2   23.20    0.87
  12   5  -2   20.14    0.84
  12  -5   2   21.77    0.84
  12   5  -2   20.97    0.91
  12  -5   2   21.75    0.94
 -12  -5  -2   21.24    0.83
  12  -6  -2   25.88    0.99
  12   6   2   18.95    0.83
  12  -6  -2   26.28    0.99
  12   6   2   18.63    0.82
  12   6   2   20.35    0.86
 -12  -6   2   18.78    0.89
 -12  -6  -2   26.60    0.96
  12  -6   2   20.03    0.94
  12   6  -2   27.79    0.96
  12   6  -2   26.21    1.01
  12   7   2   35.56    1.06
  12  -7  -2   29.73    1.02
  12   7   2   36.07    1.14
  12   7   2   34.80    1.10
 -12  -7   2   35.40    1.14
  12  -7  -2   26.81    1.05
  12   7  -2   29.70    1.09
  12  -7   2   35.04    1.20
  12   7  -2   28.53    1.02
  12  -7   2   32.90    1.09
 -12  -7  -2   28.27    1.02
  13   0   2    0.13    0.45
  13   0   2   -0.64    0.39
 -13   0   2   -0.32    0.50
  13   0  -2    0.02    0.36
  13   0   2    0.01    0.37
  13   0   2    0.09    0.40
 -13   0   2   -0.29    0.38
  13   0  -2    0.24    0.44
  13   1   2  150.07    2.46
  13   1   2  150.19    2.44
  13  -1  -2  164.98    2.68
 -13  -1   2  146.60    2.61
  13   1   2  148.51    2.47
  13   1   2  149.07    2.45
 -13  -1   2  146.16    2.42
  13  -1  -2  166.20    2.76
 -13   1   2  150.28    2.63
  13  -1   2  146.51    2.50
  13   1  -2  172.24    2.69
  13  -1   2  148.03    2.45
  13  -1   2  146.32    2.46
  13   1  -2  166.74    2.75
 -13  -1  -2  169.39    2.61
  13   1  -2  167.92    2.66
  13   2   2    0.47    0.42
  13   2   2    1.40    0.43
  13  -2  -2    1.83    0.44
 -13  -2   2    1.30    0.53
 -13  -2   2    1.79    0.46
  13   2   2    1.94    0.46
  13  -2  -2    0.90    0.48
  13   2   2    1.32    0.43
  13  -2   2    1.67    0.49
  13  -2   2    1.50    0.44
  13   2  -2    1.61    0.47
 -13   2   2    0.69    0.55
 -13  -2  -2    1.39    0.44
  13   2  -2    2.05    0.47
  13   2  -2    0.72    0.36
  13   2  -2    1.52    0.46
  13  -2   2    0.74    0.44
 -13  -3   2  118.11    2.19
 -13  -3   2  115.83    2.07
  13   3   2  115.11    2.06
  13  -3  -2  109.30    2.02
  13   3   2  111.60    2.03
  13   3   2  117.70    2.09
  13  -3  -2  109.54    2.02
  13   3   2  115.70    2.00
  13   3  -2  109.07    2.04
  13  -3   2  113.35    2.05
  13  -3   2  117.69    2.16
  13  -3   2  116.21    2.06
  13   3  -2  109.86    2.01
 -13  -3  -2  106.47    1.91
 -13   3   2  112.43    2.21
 -13  -3  -2  108.63    2.09
  13   3  -2  107.77    1.90
  13   4   2    3.37    0.49
 -13  -4   2    2.91    0.52
  13   4   2    3.66    0.54
  13  -4  -2    3.14    0.56
  13   4   2    2.93    0.50
 -13  -4   2    3.80    0.58
  13   4   2    3.41    0.47
 -13   4   2    2.82    0.63
  13  -4   2    4.14    0.64
  13   4  -2    3.60    0.57
  13   4  -2    3.16    0.52
  13  -4   2    3.79    0.53
 -13  -4  -2    2.14    0.59
 -13  -4  -2    3.12    0.50
  13  -5  -2   80.55    1.72
  13  -5  -2   82.26    1.65
  13   5   2   93.18    1.84
  13   5   2   95.64    1.87
 -13  -5   2   95.24    1.88
  13   5   2   96.79    1.87
  13   5  -2   87.31    1.76
 -13   5   2   89.83    1.97
  13  -5   2   96.11    1.99
 -13  -5  -2   86.84    1.75
  13   5  -2   84.64    1.76
  13   6   2    5.87    0.64
  13  -6  -2    4.63    0.60
  13  -6  -2    4.60    0.60
  13   6   2    5.05    0.58
 -13  -6   2    4.91    0.63
  13   6   2    5.32    0.61
  13   6  -2    5.26    0.64
  13  -6   2    4.77    0.64
  13   6  -2    4.92    0.60
 -13  -6  -2    6.21    0.68
 -13   6   2    3.32    0.73
  14   0   2    4.06    0.56
  14   0  -2    4.15    0.61
  14   0   2    3.89    0.53
  14   0   2    4.27    0.54
 -14   0   2    3.44    0.64
  14   0  -2    3.51    0.51
  14   1   2    4.33    0.54
  14   1   2    5.62    0.56
  14   1   2    4.98    0.55
  14  -1  -2    5.74    0.56
  14  -1  -2    5.27    0.65
 -14  -1   2    4.43    0.66
 -14  -1   2    5.27    0.55
  14   1   2    4.23    0.51
  14  -1   2    3.72    0.53
  14  -1   2    3.68    0.55
 -14   1   2    4.34    0.68
  14  -1   2    4.29    0.54
  14   1  -2    5.28    0.60
  14   2   2    5.09    0.54
  14   2   2    6.27    0.59
  14  -2  -2    4.96    0.59
 -14  -2   2    6.06    0.59
  14   2   2    6.70    0.64
 -14  -2   2    6.59    0.77
  14  -2  -2    6.17    0.57
  14   2   2    5.38    0.58
  14   2  -2    5.15    0.59
 -14  -2  -2    4.90    0.69
 -14   2   2    4.59    0.69
  14  -2   2    4.79    0.59
 -14  -2  -2    5.58    0.56
  14  -2   2    5.20    0.58
  14  -2   2    6.19    0.58
  14   2  -2    5.30    0.57
  14  -3  -2   16.37    0.86
 -14  -3   2   13.91    0.81
  14   3   2   14.28    0.86
  14   3   2   13.15    0.77
 -14  -3   2   13.92    0.88
  14  -3  -2   18.12    0.83
  14   3   2   13.32    0.73
  14   3   2   13.76    0.78
  14   3  -2   17.31    0.92
 -14  -3  -2   15.21    0.94
 -14  -3  -2   17.96    0.78
 -14   3   2   11.61    0.92
  14  -3   2   14.56    0.86
  14  -3   2   13.24    0.80
  14   3  -2   14.90    0.85
  14  -3   2   14.32    0.82
  14   4   2    3.49    0.57
 -14  -4   2    4.03    0.58
 -14  -4   2    4.04    0.63
  14   4   2    3.33    0.53
  14   4   2    4.72    0.56
  14  -4  -2    3.45    0.54
  14   4   2    4.02    0.55
  14   4  -2    5.20    0.61
  14  -4   2    3.52    0.56
  14   4  -2    3.70    0.57
 -14   4   2    1.68    0.65
  14  -4   2    5.11    0.64
 -14  -4  -2    3.50    0.53
  14   5   2   36.29    1.13
  14   5   2   34.90    1.08
  14  -5  -2   33.56    1.17
  14   5   2   36.97    1.19
  14  -5  -2   33.81    1.02
 -14  -5   2   35.38    1.14
  14   5  -2   32.45    1.11
  14  -5   2   34.84    1.18
 -14   5   2   30.34    1.32
  14   5  -2   35.78    1.21
 -14  -5  -2   35.41    1.09
  15   0   2    0.01    0.46
 -15   0   2   -0.72    0.57
  15   0   2   -0.20    0.47
  15   0   2    0.10    0.45
  15   0  -2   -1.16    0.47
  15   1   2   94.52    1.93
  15   1   2   96.65    1.89
  15   1   2   95.71    1.86
  15   1   2   94.91    1.91
  15  -1  -2   98.85    1.98
 -15  -1   2   94.07    2.05
 -15  -1   2   96.49    1.84
  15   1  -2  100.20    1.99
  15  -1   2   94.38    1.92
 -15   1   2   93.75    2.06
  15  -1   2   94.46    1.90
  15  -1   2   94.28    1.86
 -15  -2   2    7.94    0.65
 -15  -2   2    8.94    0.85
  15  -2  -2    6.54    0.60
  15   2   2    8.90    0.70
  15  -2  -2    7.17    0.67
  15   2   2    7.56    0.69
  15   2   2    7.89    0.66
  15   2   2   10.11    0.72
 -15   2   2    7.21    0.79
  15   2  -2    7.42    0.68
  15  -2   2    7.98    0.64
 -15  -2  -2    6.66    0.56
 -15  -2  -2    4.27    0.79
  15  -2   2    9.34    0.76
  15  -2   2    9.91    0.75
  15   3   2   77.54    1.70
  15  -3  -2   77.09    1.66
  15   3   2   81.98    1.71
 -15  -3   2   81.37    1.85
  15   3   2   82.81    1.77
 -15  -3   2   82.78    1.73
  15   3   2   82.49    1.73
  15  -3  -2   80.64    1.72
 -15  -3  -2   79.41    1.62
 -15   3   2   78.42    1.89
 -15  -3  -2   73.63    1.80
  15  -3   2   82.10    1.80
  15  -3   2   79.01    1.65
  15   3  -2   78.42    1.73
  15  -3   2   80.64    1.71
  15   3  -2   80.49    1.74
 -15  -4   2    2.71    0.58
  15   4   2    2.54    0.55
  15   4   2    2.69    0.54
  15  -4  -2    1.82    0.57
 -15  -4   2    4.23    0.67
  15   4   2    3.03    0.57
  15   4   2    2.20    0.54
 -15   4   2    0.97    0.65
  15   4  -2    1.83    0.57
  15   4  -2    1.36    0.56
 -15  -4  -2    2.22    0.58
  15  -4   2    2.92    0.56
  15  -4   2    2.37    0.58
  16   0   2   39.67    1.20
  16   0   2   38.56    1.18
  16   0   2   38.21    1.21
  16   0  -2   33.52    1.16
 -16   0   2   38.62    1.38
  16   1   2    3.31    0.57
  16   1   2    3.41    0.58
  16   1   2    3.22    0.63
  16  -1  -2    2.02    0.59
 -16  -1   2    3.07    0.70
  16   1  -2    2.28    0.64
  16  -1   2    3.08    0.56
  16  -1   2    2.72    0.62
 -16  -1  -2   -0.05    0.74
 -16   1   2    1.78    0.66
  16  -1   2    2.72    0.62
  16   2   2   33.69    1.12
  16   2   2   33.60    1.19
  16   2   2   33.12    1.09
 -16  -2   2   34.45    1.27
  16  -2  -2   27.50    1.06
  16   2   2   34.55    1.14
 -16  -2  -2   25.58    1.20
  16  -2   2   34.48    1.18
  16   2  -2   26.34    1.07
 -16   2   2   31.95    1.29
  16  -2   2   32.25    1.12
  16  -2   2   33.52    1.16
   0   0   3    0.10    0.09
   0   0   3    0.15    0.11
   0   0   3   -0.13    0.10
   0   0   3   -0.02    0.13
   0   1   3   62.00    0.92
   0   1   3   65.85    0.91
   0   1  -3   53.29    0.73
   0  -1  -3   52.70    0.81
   0  -1   3   62.33    0.94
   0  -1   3   63.54    0.88
   0  -1   3   62.74    0.91
   0  -1   3   62.71    0.85
   0   1   3   62.14    0.90
   0  -2   3    0.15    0.15
   0   2   3   -0.16    0.15
   0  -2   3   -0.15    0.15
   0   2   3   -0.12    0.09
   0  -2  -3    0.49    0.18
   0  -2   3   -0.10    0.08
   0  -2   3    0.16    0.14
   0   2  -3    0.02    0.09
   0   2   3   -0.06    0.15
   0   2  -3    0.04    0.05
   0  -2   3   -0.03    0.15
   0  -3   3  171.22    2.33
   0  -3  -3  203.06    2.76
   0  -3   3  170.46    2.35
   0  -3   3  169.26    2.21
   0   3   3  167.35    2.21
   0   3  -3  199.35    2.67
   0  -3   3  168.15    2.33
   0  -3   3  171.32    2.30
   0  -3  -3  203.06    2.75
   0   3   3  171.48    2.29
   0   3   3  172.01    2.32
   0  -4   3   -0.02    0.16
   0   4   3   -0.04    0.15
   0  -4  -3    0.19    0.19
   0   4   3    0.31    0.15
   0   4  -3    0.97    0.16
   0  -4   3    0.14    0.17
   0   4  -3    0.13    0.05
   0  -4   3    0.46    0.17
   0  -4  -3    0.39    0.21
   0  -4   3   -0.05    0.15
   0  -5   3  110.69    1.70
   0  -5   3  109.24    1.62
   0   5   3  110.81    1.63
   0   5   3  111.99    1.57
   0  -5  -3  102.72    1.54
   0  -5   3  110.32    1.68
   0   5  -3   96.31    1.34
   0  -5  -3  102.39    1.57
   0  -5   3  112.16    1.62
   0   5  -3  100.11    1.47
   0  -6   3    0.86    0.29
   0   6   3    0.14    0.21
   0  -6   3    0.19    0.20
   0  -6   3    0.17    0.22
   0  -6  -3    0.50    0.28
   0   6   3    0.05    0.16
   0   6   3    0.07    0.24
   0   6  -3    0.25    0.20
   0  -6   3    0.15    0.27
   0  -6  -3    0.12    0.25
   0  -7  -3  165.21    2.51
   0   7  -3  167.70    2.41
   0  -7   3  172.57    2.62
   0   7   3  178.02    2.61
   0  -7  -3  165.21    2.48
   0  -7   3  172.91    2.51
   0   7   3  172.69    2.52
   0  -8  -3    0.41    0.36
   0  -8   3    0.56    0.37
   0   8   3   -0.37    0.33
   0   8   3   -0.04    0.28
   0   8  -3   -0.07    0.27
   0  -8  -3   -0.15    0.32
   0  -9   3  149.20    2.45
   0  -9  -3  126.32    2.18
   0   9  -3  125.88    2.05
   0  -9  -3  127.06    2.10
   0   9   3  147.62    2.40
   0  10   3   -0.05    0.42
   0 -10   3   -0.01    0.46
   0 -10  -3   -0.56    0.49
   0 -10  -3   -0.13    0.45
   0  10  -3    0.14    0.35
   0 -11  -3  102.38    2.05
   0 -11   3   96.63    1.98
   0  11   3   94.37    1.91
  -1   0   3   -0.46    0.14
   1   0   3   -0.08    0.11
   1   0   3   -0.28    0.13
   1   0   3   -0.18    0.07
  -1   0   3   -0.29    0.12
   1   0  -3   -0.25    0.15
   1   0   3   -0.27    0.12
   1   0   3   -0.19    0.12
  -1   0  -3   -0.14    0.11
  -1  -1   3  454.19    6.10
  -1  -1   3  457.57    6.03
  -1  -1   3  453.82    5.96
   1   1   3  458.19    6.18
   1   1   3  453.83    6.22
   1   1   3  452.68    6.08
  -1  -1   3  439.66    5.91
  -1  -1   3  456.85    5.97
   1  -1   3  461.27    6.09
   1  -1   3  446.98    6.13
  -1   1   3  443.12    6.08
  -1  -1  -3  505.14    6.79
   1   1  -3  498.29    6.59
   1  -1   3  453.85    5.93
   1  -1   3  460.90    6.20
  -1   1   3  463.17    6.20
   1  -1   3  461.20    6.11
   1   2   3   10.01    0.22
  -1  -2   3    9.92    0.30
   1  -2  -3    9.87    0.29
   1   2   3    9.52    0.26
  -1  -2   3   10.05    0.20
  -1  -2   3   10.05    0.24
  -1  -2   3   10.15    0.30
  -1   2  -3    8.68    0.19
  -1  -2   3    9.76    0.30
   1   2   3   10.08    0.29
   1  -2   3    9.52    0.29
   1   2  -3    9.06    0.24
  -1  -2  -3    8.30    0.29
  -1   2   3    9.91    0.31
   1  -2   3    9.58    0.23
   1   2  -3    8.76    0.22
  -1  -2  -3    9.17    0.27
  -1   2   3    9.54    0.26
   1  -2   3   10.34    0.33
   1  -2   3    9.75    0.30
   1  -2   3   10.09    0.23
  -1   3  -3  428.48    5.72
   1   3   3  451.90    5.91
  -1  -3   3  449.89    5.92
  -1  -3   3  443.11    5.78
   1   3   3  448.52    5.85
   1   3   3  453.60    6.00
  -1  -3   3  462.22    5.85
  -1  -3   3  448.42    5.82
  -1  -3   3  450.35    5.87
   1  -3  -3  432.07    5.65
   1  -3   3  450.25    5.86
   1  -3   3  444.81    5.88
   1   3  -3  426.70    5.65
  -1  -3  -3  430.88    5.62
   1  -3   3  444.15    5.93
  -1   3   3  443.03    6.02
   1  -3   3  449.75    5.85
  -1   3   3  434.91    5.84
   1  -3   3  417.12    5.77
   1   3  -3  431.61    5.59
  -1  -3  -3  427.68    5.64
  -1  -4   3   21.65    0.47
   1   4   3   20.98    0.47
  -1   4  -3   16.34    0.37
  -1  -4   3   20.98    0.46
  -1  -4   3   21.38    0.49
  -1  -4   3   21.00    0.50
   1   4   3   20.43    0.41
   1  -4  -3   16.69    0.43
   1  -4  -3   16.51    0.48
   1   4   3   21.55    0.49
   1  -4   3   21.25    0.51
   1  -4   3   21.12    0.46
  -1   4   3   21.43    0.43
   1  -4   3   21.25    0.42
   1  -4   3   20.64    0.52
  -1  -4  -3   16.44    0.42
  -1   4   3   21.08    0.36
   1   4  -3   16.94    0.40
   1   4  -3   16.21    0.30
  -1   4   3   21.36    0.48
   1  -4   3   21.43    0.37
  -1  -4  -3   16.67    0.44
  -1  -5   3  324.38    4.34
   1   5   3  326.79    4.37
  -1   5  -3  316.92    4.15
  -1  -5   3  323.03    4.30
   1   5   3  328.03    4.33
   1  -5  -3  312.86    4.26
  -1  -5   3  321.90    4.38
   1  -5  -3  308.16    4.21
   1   5   3  321.37    4.25
   1   5  -3  304.65    4.05
  -1   5   3  324.53    4.27
  -1   5   3  321.56    4.33
  -1  -5  -3  308.97    4.22
  -1  -5  -3  310.74    4.21
   1  -5   3  320.36    4.32
   1   5  -3  312.26    4.16
  -1   5   3  312.07    4.17
   1  -5   3  322.13    4.27
   1  -5   3  324.50    4.40
   1  -5   3  318.72    4.39
  -1  -6   3   19.63    0.48
  -1  -6   3   21.61    0.61
  -1   6  -3   23.53    0.56
   1   6   3   20.89    0.54
   1   6   3   20.58    0.58
   1  -6  -3   22.94    0.66
  -1  -6   3   20.54    0.56
   1  -6  -3   22.23    0.59
   1   6   3   19.81    0.44
   1  -6   3   20.65    0.62
   1  -6   3   20.67    0.54
   1  -6   3   19.94    0.50
   1  -6   3   21.18    0.62
  -1  -6  -3   23.60    0.61
  -1   6   3   20.33    0.47
   1   6  -3   22.18    0.55
  -1  -6  -3   23.74    0.62
  -1   6   3   20.10    0.54
   1   7   3  135.11    2.02
   1   7   3  136.30    2.10
  -1  -7   3  136.40    2.05
   1  -7  -3  135.88    2.14
  -1   7  -3  135.89    2.01
   1  -7  -3  135.19    2.07
  -1  -7   3  134.06    2.12
  -1   7   3  133.51    2.02
  -1  -7  -3  131.12    2.08
  -1  -7  -3  132.10    2.09
   1  -7   3  134.30    2.13
   1  -7   3  137.07    2.15
   1   7  -3  134.00    2.02
   1  -7   3  130.50    2.07
  -1  -8   3   13.78    0.63
   1  -8  -3   15.73    0.68
  -1   8  -3   15.14    0.55
   1   8   3   13.79    0.55
  -1  -8   3   13.65    0.59
   1  -8  -3   14.83    0.65
   1   8   3   13.76    0.62
  -1   8   3   13.63    0.62
  -1  -8  -3   14.75    0.63
   1  -8   3   13.60    0.66
   1   8  -3   15.63    0.57
  -1  -8  -3   13.76    0.67
   1  -8   3   14.30    0.66
   1  -9  -3   40.56    1.06
   1   9   3   34.31    0.95
  -1  -9   3   37.28    1.00
  -1   9  -3   38.14    0.93
   1  -9  -3   36.15    0.98
   1  -9   3   36.48    1.02
  -1   9   3   35.23    0.97
   1   9  -3   37.17    0.91
  -1  -9  -3   38.88    0.99
  -1  -9  -3   37.41    1.04
  -1 -10   3    8.85    0.67
   1  10   3   10.21    0.70
  -1  10  -3   10.12    0.99
   1 -10  -3   12.17    0.77
  -1 -10  -3   12.97    0.73
  -1  10   3   10.60    0.71
   1 -10   3   10.60    0.74
  -1 -10  -3   12.26    0.77
   1  10  -3   11.64    0.64
   1 -11  -3    3.85    0.67
  -1 -11   3    4.16    0.61
   1  11   3    4.70    0.58
  -1 -11  -3    5.03    0.60
  -1  11   3    3.68    0.57
   1 -11   3    3.50    0.66
   2   0  -3  275.76    3.69
   2   0   3  333.33    4.50
   2   0   3  333.36    4.48
  -2   0  -3  281.77    3.65
   2   0   3  340.86    4.40
   2   0   3  334.35    4.42
   2   0   3  341.01    4.47
  -2   0   3  330.37    4.50
   2   0  -3  278.32    3.67
  -2  -1   3    7.09    0.30
   2   1   3    6.47    0.23
   2   1   3    6.57    0.22
   2  -1  -3    4.57    0.19
   2   1   3    6.85    0.26
  -2   1  -3    4.33    0.12
  -2  -1   3    6.39    0.28
   2   1   3    6.89    0.22
   2  -1  -3    4.66    0.29
   2  -1   3    7.29    0.28
   2   1  -3    4.46    0.25
   2  -1   3    6.81    0.30
   2  -1   3    6.74    0.24
   2   1  -3    4.29    0.26
   2  -1   3    6.66    0.20
  -2   1   3    6.29    0.26
   2  -1   3    6.66    0.18
   2  -1   3    6.95    0.18
  -2  -1  -3    4.31    0.21
   2   2   3  174.33    2.36
   2  -2  -3  175.35    2.33
   2   2   3  175.51    2.34
   2   2   3  172.84    2.38
  -2  -2   3  176.58    2.42
   2   2   3  174.43    2.37
  -2  -2   3  177.00    2.41
   2  -2   3  177.53    2.35
   2   2  -3  172.25    2.30
  -2  -2  -3  168.37    2.26
   2  -2   3  175.98    2.38
  -2   2   3  179.97    2.39
  -2   2   3  180.83    2.41
   2   2  -3  169.31    2.30
   2  -2   3  177.74    2.46
  -2  -2  -3  169.76    2.32
   2  -2   3  175.67    2.42
   2  -3  -3   76.40    1.17
  -2  -3   3   56.98    0.97
  -2  -3   3   60.74    0.95
  -2  -3   3   61.34    0.82
  -2  -3   3   60.65    0.97
   2   3   3   60.77    0.91
   2   3   3   61.70    0.95
   2   3   3   60.04    0.95
   2  -3  -3   75.44    1.16
  -2  -3  -3   77.12    1.16
   2   3  -3   74.75    1.08
   2  -3   3   60.40    0.84
   2  -3   3   62.24    0.90
  -2  -3  -3   75.90    1.10
   2   3  -3   74.84    1.11
   2  -3   3   60.14    1.04
  -2   3   3   63.46    0.98
   2  -3   3   60.96    0.98
   2  -3   3   61.27    0.97
  -2   3   3   62.40    0.93
   2   4   3  154.85    2.14
  -2  -4   3  153.60    2.18
   2   4   3  153.29    2.16
   2  -4  -3  172.97    2.40
   2  -4  -3  175.75    2.48
   2  -4  -3  168.61    2.43
  -2  -4   3  151.84    2.13
  -2  -4   3  156.64    2.18
   2   4   3  153.30    2.08
  -2  -4  -3  168.96    2.40
  -2   4   3  153.14    2.09
  -2   4   3  153.85    2.16
   2   4  -3  171.49    2.30
   2   4  -3  171.02    2.36
   2  -4   3  150.82    2.07
   2  -4   3  151.56    2.04
   2  -4   3  152.39    2.16
   2  -4   3  149.16    2.22
  -2  -4  -3  168.11    2.36
   2  -4   3  151.62    2.18
   2   5   3   63.10    1.03
   2   5   3   64.56    1.06
   2  -5  -3   54.03    1.00
  -2   5  -3   53.36    0.88
   2   5   3   61.44    0.95
  -2  -5   3   62.02    1.05
  -2  -5   3   61.90    1.00
   2  -5  -3   52.64    0.94
  -2  -5   3   61.85    1.07
   2  -5  -3   53.80    1.02
   2  -5   3   62.07    1.12
  -2  -5  -3   54.04    0.96
   2   5  -3   53.94    0.83
   2   5  -3   54.25    0.92
  -2   5   3   62.31    1.04
   2  -5   3   63.04    1.05
  -2  -5  -3   53.14    0.92
  -2   5   3   61.57    0.94
   2  -5   3   61.77    1.09
   2  -5   3   62.47    0.94
  -2  -6   3   57.69    0.95
   2   6   3   56.25    1.04
   2  -6  -3   76.78    1.36
  -2   6  -3   75.78    1.21
   2   6   3   56.59    0.89
  -2  -6   3   55.85    1.06
   2  -6  -3   74.78    1.27
   2   6   3   56.98    1.00
  -2  -6   3   57.60    1.03
  -2   6   3   56.63    0.95
   2  -6   3   55.89    0.91
   2  -6   3   56.55    1.11
   2  -6   3   57.20    1.08
  -2  -6  -3   73.64    1.29
   2   6  -3   74.98    1.23
   2  -6   3   56.51    1.01
  -2   6   3   57.17    1.01
  -2  -6  -3   75.28    1.25
  -2   7  -3  104.10    1.62
   2   7   3   97.65    1.56
   2  -7  -3  104.23    1.77
   2  -7  -3  103.37    1.66
  -2  -7   3   98.86    1.65
  -2  -7   3   99.38    1.61
   2   7   3   98.33    1.63
   2  -7   3   96.88    1.71
   2   7  -3  103.17    1.64
   2  -7   3   95.59    1.56
   2  -7   3   97.91    1.68
  -2   7   3  100.37    1.58
  -2  -7  -3  101.34    1.68
  -2  -7  -3  101.80    1.70
  -2   8  -3   31.65    0.76
  -2  -8   3   35.47    0.86
   2  -8  -3   31.97    0.92
   2   8   3   36.33    0.91
   2   8   3   35.29    0.83
  -2  -8   3   35.74    0.92
   2  -8  -3   30.18    0.79
   2  -8   3   36.11    0.96
   2  -8   3   36.62    0.98
  -2  -8  -3   31.67    0.90
   2   8  -3   32.27    0.83
  -2  -8  -3   31.04    0.82
   2  -9  -3   57.47    1.32
   2   9   3   61.07    1.31
   2  -9  -3   56.85    1.22
  -2   9  -3   57.16    1.17
  -2  -9   3   65.49    1.39
   2  -9   3   64.52    1.39
   2  -9   3   62.83    1.41
  -2  -9  -3   57.90    1.29
  -2  -9  -3   58.65    1.23
   2   9  -3   56.59    1.20
  -2   9   3   64.23    1.38
   2 -10  -3   10.94    0.78
  -2 -10   3   13.33    0.76
   2  10   3   11.86    0.73
   2 -10   3   12.46    0.79
  -2  10   3   12.56    0.76
   2  10  -3   11.88    0.65
  -2 -10  -3   10.37    0.76
  -2 -10  -3   11.04    0.72
   2 -11  -3   59.88    1.51
  -2 -11   3   53.29    1.37
   2  11   3   53.37    1.34
  -2  11   3   54.31    1.35
  -2 -11  -3   60.57    1.43
   2  11  -3   54.25    1.49
  -2 -11  -3   63.29    1.43
   2 -11   3   54.11    1.42
   3   0   3    0.15    0.15
   3   0   3   -0.04    0.17
   3   0   3    0.13    0.06
   3   0   3    0.24    0.18
   3   0  -3   -0.02    0.20
   3   0   3   -0.10    0.12
  -3   0  -3    0.15    0.11
   3   0   3   -0.01    0.10
  -3   0   3    0.00    0.18
   3   0  -3    0.41    0.12
   3  -1  -3  155.95    2.11
  -3   1  -3  157.69    2.03
   3   1   3  164.15    2.20
   3   1   3  159.53    2.21
   3  -1  -3  157.08    2.20
  -3  -1   3  162.21    2.26
   3   1   3  166.73    2.19
   3   1   3  161.70    2.17
  -3  -1   3  158.71    2.24
   3  -1   3  161.62    2.26
  -3   1   3  158.89    2.24
   3  -1   3  161.60    2.15
   3  -1   3  170.12    2.26
   3   1  -3  156.03    2.14
   3  -1   3  158.50    2.15
   3  -1   3  158.68    2.14
   3   1  -3  157.03    2.05
   3   1  -3  154.97    2.16
  -3  -1  -3  153.73    2.11
   3  -1   3  160.34    2.19
  -3  -2   3   91.92    1.38
  -3  -2   3   91.88    1.36
   3   2   3   92.10    1.33
   3   2   3   90.27    1.30
   3  -2  -3   77.92    1.18
   3   2   3   91.74    1.31
  -3  -2  -3   79.92    1.18
   3   2  -3   80.04    1.18
  -3   2   3   92.18    1.36
  -3  -2  -3   78.92    1.09
   3  -2   3   92.43    1.38
   3   2  -3   82.05    1.19
   3  -2   3   92.66    1.31
   3  -2   3   90.67    1.30
   3  -2   3   90.68    1.42
   3   3   3  172.95    2.35
   3  -3  -3  165.58    2.32
  -3  -3   3  172.55    2.44
   3   3   3  174.78    2.40
   3   3   3  175.01    2.39
  -3  -3   3  174.26    2.41
   3  -3  -3  166.49    2.31
   3  -3   3  174.45    2.36
   3  -3   3  173.87    2.41
   3   3  -3  163.58    2.26
   3  -3   3  171.15    2.44
  -3   3   3  172.94    2.41
  -3  -3  -3  161.82    2.21
  -3  -3  -3  164.52    2.29
   3   3  -3  162.65    2.24
   3  -3   3  175.01    2.50
  -3  -4   3  100.66    1.49
   3   4   3  100.80    1.43
   3  -4  -3  107.63    1.65
   3   4   3  102.43    1.50
   3  -4  -3  109.89    1.62
   3   4   3   98.66    1.50
  -3  -4   3   99.30    1.52
  -3  -4   3  100.78    1.54
   3   4  -3  107.94    1.54
  -3  -4  -3  107.79    1.62
  -3  -4  -3  107.28    1.44
  -3   4   3  101.67    1.52
   3  -4   3   99.93    1.52
   3  -4   3   98.05    1.34
  -3  -4  -3  109.05    1.55
  -3   4   3   99.14    1.49
   3  -4   3   99.61    1.60
   3  -4   3  101.94    1.45
   3  -4   3  100.59    1.53
   3   4  -3  106.03    1.58
  -3  -5   3   93.39    1.48
   3  -5  -3  103.98    1.69
   3   5   3   92.34    1.35
   3   5   3   93.13    1.43
   3   5   3   95.63    1.46
   3  -5  -3  104.36    1.59
  -3  -5   3   93.17    1.48
   3  -5  -3  103.14    1.66
  -3  -5   3   94.00    1.41
   3  -5   3   90.46    1.29
   3  -5   3   93.55    1.49
  -3   5   3   93.64    1.45
   3   5  -3  104.34    1.50
   3  -5   3   93.00    1.47
  -3  -5  -3  103.80    1.62
  -3   5   3   93.06    1.40
   3  -5   3   92.22    1.55
   3   5  -3  102.03    1.56
  -3  -5  -3  103.84    1.55
   3  -5   3   92.61    1.36
   3  -6  -3   65.34    1.24
   3   6   3   65.54    1.17
   3  -6  -3   66.33    1.15
  -3  -6   3   67.72    1.21
  -3  -6   3   64.92    1.08
   3  -6  -3   66.16    1.25
   3   6   3   65.65    1.12
  -3  -6   3   65.94    1.18
   3   6   3   65.40    1.02
   3  -6   3   65.94    1.21
  -3  -6  -3   65.46    1.13
  -3  -6  -3   63.69    1.17
   3   6  -3   65.02    1.04
   3  -6   3   66.84    1.17
  -3   6   3   66.76    1.15
   3   6  -3   63.52    1.11
   3  -6   3   66.31    1.27
   3   7   3   43.99    0.95
   3   7   3   45.10    0.91
   3  -7  -3   35.79    0.92
   3  -7  -3   34.01    0.91
  -3   7  -3   34.14    0.76
  -3  -7   3   44.32    0.97
  -3  -7   3   45.11    0.99
   3  -7  -3   33.23    0.81
   3  -7   3   44.02    1.04
  -3   7   3   44.28    0.86
  -3  -7  -3   35.69    0.79
   3  -7   3   46.42    1.05
   3   7  -3   33.96    0.78
  -3  -7  -3   34.85    0.85
  -3   7   3   43.97    0.91
  -3  -8   3   66.95    1.32
  -3   8  -3   74.70    1.31
   3   8   3   67.00    1.24
  -3  -8   3   67.15    1.29
   3   8   3   66.74    1.30
   3  -8  -3   70.94    1.35
   3  -8  -3   74.80    1.53
  -3  -8  -3   76.54    1.37
   3  -8   3   66.33    1.40
   3   8  -3   75.11    1.37
   3  -8   3   66.05    1.41
  -3  -8  -3   73.60    1.42
  -3  -9   3   10.73    0.67
  -3   9  -3   15.13    0.71
  -3  -9   3   11.41    0.73
   3   9   3   10.50    0.63
   3  -9  -3   13.36    0.77
   3   9  -3   13.72    0.63
   3  -9   3    9.43    0.67
  -3  -9  -3   14.28    0.71
   3  -9   3    9.61    0.69
  -3  -9  -3   13.56    0.70
   3 -10  -3   64.40    1.53
   3  10   3   61.80    1.37
  -3 -10   3   61.89    1.43
  -3  10   3   58.55    1.37
   3  10  -3   62.86    1.33
  -3 -10  -3   66.46    1.44
   3 -10   3   60.29    1.45
  -3 -10  -3   62.96    1.40
   4   0   3  777.03   10.26
   4   0  -3  736.59    9.89
   4   0   3  772.48   10.46
  -4   0  -3  750.30    9.94
   4   0  -3  743.01    9.91
   4   0   3  757.89   10.08
  -4   0   3  806.61   10.85
   4   0   3  771.73   10.11
   4   0   3  789.82   10.59
  -4   0   3  765.97   10.22
   4   0   3  778.00   10.51
  -4  -1   3   17.57    0.47
   4  -1  -3   13.86    0.46
  -4  -1   3   15.98    0.45
   4   1   3   16.11    0.39
   4  -1  -3   14.24    0.38
   4   1   3   15.86    0.38
  -4   1  -3   14.26    0.28
   4   1   3   15.79    0.42
   4   1   3   15.29    0.35
   4  -1   3   15.76    0.38
   4  -1   3   15.93    0.40
  -4   1   3   16.46    0.48
   4   1  -3   14.45    0.45
   4   1  -3   15.12    0.41
   4  -1   3   15.76    0.46
   4  -1   3   16.07    0.35
   4  -1   3   15.69    0.32
   4  -1   3   15.42    0.47
  -4  -1  -3   14.27    0.35
   4   1  -3   14.15    0.31
  -4  -2   3  558.04    7.47
   4   2   3  579.46    7.63
   4   2   3  567.82    7.49
  -4  -2   3  564.10    7.49
   4   2   3  587.21    7.57
   4  -2  -3  607.37    7.85
   4  -2  -3  583.59    7.77
   4  -2   3  574.75    7.46
   4  -2   3  560.93    7.53
   4  -2   3  573.55    7.50
   4   2  -3  607.11    7.88
  -4  -2  -3  598.90    7.84
   4  -2   3  561.95    7.53
  -4  -2  -3  592.14    7.94
   4   2  -3  582.19    7.78
  -4   2   3  569.66    7.49
   4  -2   3  567.49    7.42
   4  -3  -3   42.19    0.79
  -4  -3   3   45.44    0.80
   4   3   3   45.61    0.79
   4   3   3   43.07    0.77
   4   3   3   44.96    0.75
  -4  -3   3   46.83    0.84
   4  -3   3   45.36    0.78
   4  -3   3   44.21    0.84
  -4   3   3   44.57    0.83
   4  -3   3   44.40    0.90
  -4  -3  -3   41.82    0.66
   4   3  -3   42.09    0.74
  -4  -3  -3   41.68    0.76
   4   3  -3   42.80    0.75
   4  -3   3   45.53    0.77
   4   4   3  303.96    4.02
   4  -4  -3  262.13    3.60
   4  -4  -3  261.53    3.65
   4   4   3  299.93    4.09
   4   4   3  301.98    4.09
  -4  -4   3  302.86    4.14
  -4  -4   3  299.96    4.08
   4  -4   3  305.99    4.22
   4   4  -3  266.24    3.56
  -4  -4  -3  261.32    3.61
  -4  -4  -3  263.62    3.51
  -4   4   3  300.66    4.11
   4   4  -3  263.85    3.59
   4  -4   3  303.17    4.11
   4  -4   3  302.96    4.06
   4  -4   3  302.12    4.14
  -4  -5   3    5.90    0.33
  -4  -5   3    5.28    0.35
  -4  -5   3    6.47    0.42
   4   5   3    5.09    0.28
   4  -5  -3    2.76    0.30
   4  -5  -3    2.79    0.37
   4   5   3    5.05    0.37
   4  -5  -3    3.25    0.35
   4   5   3    5.82    0.37
   4   5  -3    2.63    0.24
  -4  -5  -3    2.81    0.25
   4  -5   3    6.40    0.44
   4  -5   3    5.50    0.40
  -4   5   3    5.53    0.39
  -4   5   3    5.19    0.37
   4  -5   3    5.86    0.38
   4   5  -3    3.13    0.31
   4  -5   3    5.11    0.32
  -4  -5  -3    2.72    0.30
  -4  -6   3  148.07    2.22
   4  -6  -3  189.60    2.81
   4   6   3  147.06    2.06
  -4  -6   3  146.05    2.12
   4  -6  -3  181.81    2.64
  -4  -6   3  145.21    2.23
   4   6   3  146.13    2.20
   4   6   3  146.69    2.17
   4  -6  -3  183.02    2.77
   4  -6   3  147.63    2.34
   4  -6   3  146.82    2.26
  -4  -6  -3  184.16    2.62
  -4  -6  -3  181.37    2.71
   4   6  -3  183.45    2.65
  -4   6   3  145.88    2.19
   4   6  -3  181.76    2.59
   4  -7  -3   19.77    0.63
   4   7   3   14.08    0.59
  -4  -7   3   15.21    0.59
   4  -7  -3   20.39    0.75
   4   7   3   15.08    0.57
  -4  -7   3   15.10    0.61
   4  -7  -3   19.95    0.76
   4  -7   3   14.99    0.69
  -4   7   3   13.84    0.56
  -4  -7  -3   19.34    0.68
   4  -7   3   14.34    0.63
   4   7  -3   21.34    0.63
  -4  -7  -3   19.77    0.62
   4   8   3   93.63    1.58
  -4  -8   3   89.27    1.65
   4  -8  -3   70.48    1.34
   4  -8  -3   74.86    1.52
   4   8   3   91.85    1.62
  -4   8  -3   73.98    1.33
  -4  -8   3   89.01    1.61
   4  -8  -3   72.11    1.51
   4   8  -3   76.51    1.37
  -4  -8  -3   74.20    1.44
   4  -8   3   89.50    1.74
  -4  -8  -3   73.76    1.36
   4  -8   3   88.81    1.68
   4   9   3    2.05    0.43
   4  -9  -3    2.12    0.51
  -4  -9   3    3.48    0.52
  -4  -9   3    1.77    0.44
   4  -9   3    2.72    0.52
   4   9  -3    2.74    0.41
   4  -9   3    1.91    0.51
  -4  -9  -3    2.26    0.46
  -4  -9  -3    2.19    0.44
  -4 -10   3   21.64    1.32
   4  10   3   24.23    0.89
  -4 -10   3   23.26    0.88
   4 -10  -3   26.71    1.03
  -4  10   3   23.11    0.90
  -4 -10  -3   26.57    0.91
   4 -10   3   21.40    1.01
   4  10  -3   26.30    0.88
   4 -10   3   22.08    0.96
  -4 -10  -3   27.45    0.98
   5   0   3    0.09    0.18
   5   0  -3    0.18    0.16
  -5   0   3   -0.30    0.19
   5   0   3    0.27    0.22
   5   0   3   -0.10    0.16
   5   0   3   -0.09    0.16
  -5   0   3   -0.02    0.23
   5   0   3    0.24    0.09
   5   0  -3   -0.11    0.23
  -5   0  -3    0.04    0.14
   5   1   3    7.19    0.28
   5   1   3    7.20    0.32
   5   1   3    8.01    0.32
  -5  -1   3    7.58    0.39
  -5   1  -3   10.39    0.26
   5  -1  -3    9.89    0.45
  -5  -1   3    7.42    0.34
   5  -1  -3   10.62    0.37
   5   1   3    7.89    0.31
   5  -1   3    6.82    0.32
   5   1  -3   10.68    0.41
   5   1  -3   10.74    0.31
   5  -1   3    7.43    0.24
   5  -1   3    6.88    0.29
  -5  -1  -3   10.32    0.32
   5  -1   3    7.32    0.31
   5  -1   3    7.14    0.40
  -5   1   3    7.26    0.36
   5   1  -3   10.92    0.40
   5   2   3   47.84    0.80
   5  -2  -3   41.67    0.79
  -5  -2   3   47.75    0.89
   5   2   3   48.36    0.84
   5  -2  -3   42.29    0.85
  -5  -2   3   47.80    0.87
   5   2   3   46.81    0.80
   5  -2   3   47.34    0.81
   5   2  -3   42.87    0.78
  -5   2   3   49.19    0.94
   5  -2   3   48.42    0.83
   5   2  -3   41.64    0.78
   5  -2   3   45.23    0.92
   5   2  -3   41.72    0.68
   5  -2   3   47.30    0.78
  -5  -2  -3   42.01    0.75
   5   3   3   16.49    0.47
  -5  -3   3   16.14    0.51
   5   3   3   17.87    0.45
   5  -3  -3   13.41    0.46
   5   3   3   16.38    0.43
  -5  -3   3   16.94    0.48
   5  -3   3   15.40    0.57
  -5   3   3   17.08    0.53
   5   3  -3   14.26    0.45
   5  -3   3   16.25    0.45
   5   3  -3   14.10    0.44
  -5  -3  -3   14.68    0.32
  -5  -3  -3   14.85    0.44
   5  -3   3   15.78    0.45
   5  -4  -3   68.71    1.16
   5  -4  -3   70.12    1.22
  -5  -4   3   80.82    1.35
  -5  -4   3   78.65    1.28
   5   4   3   78.43    1.21
   5   4   3   78.02    1.27
   5   4   3   79.91    1.29
   5  -4   3   80.73    1.27
  -5  -4  -3   70.34    1.17
   5   4  -3   69.33    1.15
   5   4  -3   70.49    1.17
  -5  -4  -3   68.66    1.05
   5  -4   3   79.23    1.29
   5  -4   3   79.81    1.42
   5   5   3   16.03    0.44
   5   5   3   16.17    0.53
   5  -5  -3   13.91    0.59
   5  -5  -3   14.62    0.57
   5   5   3   17.29    0.53
  -5  -5   3   16.55    0.58
  -5  -5   3   15.32    0.48
   5  -5  -3   13.98    0.50
   5   5  -3   13.66    0.47
  -5  -5  -3   14.41    0.42
   5   5  -3   15.04    0.50
   5  -5   3   16.85    0.65
  -5  -5  -3   14.37    0.52
   5  -5   3   16.60    0.55
   5  -5   3   16.22    0.50
   5  -6  -3  106.38    1.69
   5  -6  -3  107.09    1.82
  -5  -6   3   95.04    1.49
   5   6   3   93.54    1.56
   5   6   3   96.49    1.44
   5  -6  -3  109.11    1.84
   5   6   3   95.43    1.55
  -5  -6   3   94.12    1.61
  -5  -6  -3  106.02    1.76
   5   6  -3  106.03    1.66
   5  -6   3   94.95    1.71
  -5  -6  -3  106.40    1.64
  -5   6   3   92.28    1.54
  -5   6   3   93.71    1.56
   5   6  -3  108.41    1.71
   5  -6   3   97.13    1.62
   5   7   3    6.17    0.43
   5  -7  -3    4.43    0.49
  -5  -7   3    6.63    0.50
   5  -7  -3    4.97    0.39
   5  -7  -3    3.99    0.47
   5   7   3    7.49    0.51
  -5  -7   3    7.12    0.50
  -5  -7  -3    4.53    0.45
  -5   7   3    6.11    0.42
   5   7  -3    4.76    0.41
  -5  -7  -3    4.84    0.39
   5  -7   3    5.56    0.53
   5  -7   3    7.15    0.55
  -5  -8   3   86.11    1.59
   5   8   3   87.76    1.62
  -5  -8   3   88.73    1.64
   5   8   3   89.43    1.56
   5  -8  -3   85.73    1.69
   5  -8  -3   84.06    1.68
   5  -8   3   88.13    1.75
   5   8  -3   87.40    1.56
   5  -8   3   88.97    1.69
  -5  -8  -3   84.25    1.49
  -5  -8  -3   84.27    1.60
  -5  -9   3    0.98    0.42
  -5  -9   3    1.44    0.44
   5   9   3    0.34    0.38
   5  -9  -3    0.69    0.51
   5   9   3    0.51    0.41
   5  -9   3    0.18    0.48
   5   9  -3    1.78    0.45
   5  -9   3    1.61    0.50
  -5  -9  -3    1.77    0.47
   5  10   3   95.46    1.86
  -5 -10   3   95.68    1.86
  -5 -10   3   96.49    1.86
   5 -10  -3  110.80    2.16
   5  10  -3  107.44    1.96
  -5 -10  -3  110.87    2.08
   5 -10   3   93.55    1.99
   5 -10   3   92.63    1.93
   6   0   3  354.99    4.80
   6   0  -3  328.87    4.46
  -6   0  -3  325.39    4.32
   6   0   3  351.08    4.73
   6   0   3  351.30    4.71
  -6   0   3  357.53    4.85
   6   0  -3  325.16    4.36
  -6   0   3  355.89    4.80
   6   0   3  356.14    4.74
   6   1   3    9.65    0.37
   6   1   3    9.40    0.36
  -6   1  -3   10.51    0.29
   6   1   3   10.27    0.42
   6  -1  -3   10.69    0.38
   6  -1  -3   10.48    0.47
  -6  -1   3   10.19    0.46
   6   1   3    9.91    0.34
  -6  -1   3   10.03    0.43
   6   1  -3   10.97    0.34
   6   1  -3   10.63    0.47
   6   1  -3   11.03    0.43
  -6  -1  -3   10.60    0.34
   6  -1   3    9.59    0.44
   6  -1   3    9.59    0.28
   6  -1   3    9.70    0.36
   6  -1   3   11.05    0.36
   6  -1   3   10.02    0.38
  -6   1   3    9.84    0.48
   6   2   3  280.86    3.77
  -6  -2   3  272.95    3.79
   6   2   3  274.88    3.70
   6  -2  -3  309.70    4.24
   6   2   3  273.77    3.73
  -6  -2   3  270.42    3.78
   6   2   3  271.46    3.70
   6  -2  -3  310.54    4.31
   6  -2   3  277.15    3.84
   6   2  -3  312.57    4.26
   6   2  -3  312.71    4.24
   6   2  -3  312.90    4.14
   6  -2   3  273.46    3.72
  -6  -2  -3  311.31    4.20
  -6   2   3  272.74    3.83
   6  -2   3  266.62    3.66
   6  -2   3  273.68    3.73
  -6  -3   3    0.25    0.26
   6  -3  -3    2.03    0.28
   6   3   3    0.35    0.21
   6   3   3    0.66    0.20
  -6  -3   3    0.48    0.23
   6   3   3    0.91    0.24
   6  -3   3    0.72    0.24
   6  -3   3    0.34    0.30
   6   3  -3    2.04    0.27
   6  -3   3    0.45    0.23
   6   3  -3    1.73    0.27
  -6  -3  -3    2.15    0.27
   6   4   3  290.03    3.97
   6   4   3  285.23    3.98
   6   4   3  289.47    3.92
  -6  -4   3  292.26    4.00
   6  -4  -3  265.06    3.72
  -6  -4   3  284.57    4.04
   6   4  -3  262.19    3.66
   6   4  -3  267.07    3.67
   6  -4   3  286.17    3.98
   6  -4   3  290.09    4.14
   6  -4   3  298.04    3.98
  -6  -4  -3  260.34    3.67
  -6  -5   3    7.68    0.42
   6  -5  -3    6.74    0.49
   6  -5  -3    7.25    0.50
   6   5   3    7.01    0.42
   6   5   3    6.65    0.42
   6  -5  -3    6.63    0.38
  -6  -5   3    6.44    0.46
   6   5   3    7.09    0.36
   6  -5   3    6.79    0.44
  -6  -5  -3    6.31    0.45
   6   5  -3    6.50    0.43
  -6  -5  -3    6.67    0.34
   6   5  -3    6.82    0.43
   6  -5   3    6.73    0.43
   6  -5   3    7.30    0.52
   6  -6  -3  143.00    2.12
   6  -6  -3  137.89    2.26
  -6  -6   3  125.26    1.92
   6   6   3  127.13    2.00
  -6  -6   3  125.91    2.06
   6  -6  -3  140.47    2.28
   6   6   3  127.26    1.98
  -6  -6  -3  137.12    2.19
   6   6  -3  138.53    2.15
  -6  -6  -3  137.44    2.04
   6  -6   3  129.16    2.17
   6   6  -3  142.66    2.13
   6  -6   3  126.64    2.04
   6   7   3   33.94    0.86
   6  -7  -3   32.16    0.95
   6   7   3   35.06    0.88
   6  -7  -3   32.35    0.95
  -6  -7   3   34.08    0.93
   6   7  -3   35.21    0.93
   6   7  -3   33.27    0.89
  -6  -7  -3   33.26    0.91
  -6   7   3   34.28    0.99
  -6  -7  -3   32.23    0.86
   6  -7   3   33.53    1.02
   6  -7   3   33.65    0.93
  -6  -8   3   64.28    1.40
   6  -8  -3   52.60    1.28
   6   8   3   62.07    1.27
   6  -8  -3   52.10    1.29
   6   8   3   63.67    1.30
  -6  -8  -3   52.45    1.21
   6  -8   3   61.19    1.40
   6   8  -3   52.03    1.14
   6  -8   3   63.31    1.46
   6  -9  -3   28.45    1.04
   6   9   3   28.21    0.91
  -6  -9   3   29.90    0.98
   6   9   3   28.40    0.90
   6  -9  -3   28.12    1.03
   6   9  -3   27.27    0.93
   6  -9   3   30.33    1.03
   6  -9   3   26.93    1.05
  -6  -9  -3   27.60    0.97
   6  10   3   10.60    0.73
   6 -10  -3   16.87    0.94
  -6 -10   3   10.86    0.76
   6 -10   3   10.13    0.78
  -6 -10  -3   17.26    0.89
   6 -10   3   10.24    0.81
   6  10  -3   18.39    0.81
   7   0   3    0.17    0.20
  -7   0  -3    0.13    0.16
   7   0  -3   -0.02    0.21
  -7   0   3    0.07    0.25
  -7   0   3    0.04    0.29
   7   0   3    0.00    0.24
   7   0   3    0.01    0.19
   7   0   3   -0.13    0.21
   7   0  -3   -0.21    0.26
  -7  -1   3  172.40    2.53
   7   1   3  168.37    2.40
   7  -1  -3  178.62    2.58
  -7   1  -3  180.07    2.46
   7   1   3  168.97    2.43
  -7  -1   3  168.89    2.49
   7   1   3  169.84    2.47
   7   1   3  167.39    2.42
   7  -1  -3  180.43    2.67
   7   1  -3  184.11    2.63
   7   1  -3  182.46    2.64
   7  -1   3  171.60    2.52
   7  -1   3  167.15    2.40
  -7  -1  -3  181.04    2.53
   7  -1   3  170.80    2.43
   7  -1   3  165.52    2.31
   7  -1   3  167.67    2.43
   7   1  -3  180.05    2.52
  -7   1   3  176.08    2.56
   7   2   3   11.12    0.41
  -7   2  -3   16.29    0.37
   7  -2  -3   16.17    0.54
  -7  -2   3   11.20    0.49
   7  -2  -3   17.27    0.56
   7   2   3   10.30    0.40
  -7  -2   3   10.45    0.49
   7   2   3   11.55    0.46
   7   2   3   10.92    0.42
  -7   2   3   11.34    0.55
   7   2  -3   16.00    0.43
   7  -2   3   10.53    0.44
  -7  -2  -3   15.85    0.48
   7   2  -3   16.39    0.58
   7   2  -3   17.11    0.53
   7  -2   3   10.65    0.36
   7  -2   3   11.07    0.46
   7  -2   3   10.48    0.53
   7  -3  -3  171.17    2.55
   7   3   3  181.89    2.65
   7   3   3  180.96    2.61
  -7  -3   3  182.06    2.68
   7   3   3  185.02    2.64
   7  -3  -3  169.10    2.59
  -7  -3   3  181.72    2.69
   7   3   3  179.54    2.58
   7  -3   3  181.08    2.63
  -7  -3  -3  173.27    2.50
   7   3  -3  170.66    2.41
   7  -3   3  181.66    2.61
   7  -3   3  184.16    2.77
   7  -3   3  185.23    2.59
   7   3  -3  170.93    2.53
   7   3  -3  176.49    2.53
   7   4   3   36.39    0.80
  -7  -4   3   36.24    0.86
  -7  -4   3   36.24    0.81
   7   4   3   35.93    0.78
   7   4   3   37.61    0.76
   7  -4  -3   44.97    0.96
   7  -4   3   36.15    0.80
   7   4  -3   42.81    0.92
   7  -4   3   36.85    0.78
   7   4  -3   44.23    0.91
   7  -4   3   37.25    0.95
  -7  -4  -3   45.92    0.92
   7   5   3  108.13    1.64
   7  -5  -3  110.91    1.88
  -7  -5   3  107.89    1.73
   7  -5  -3  111.28    1.76
  -7  -5   3  104.41    1.80
   7   5   3  107.55    1.73
   7   5   3  106.97    1.72
   7  -5   3  106.16    1.74
  -7  -5  -3  113.66    1.83
   7  -5   3  108.25    1.73
   7  -5   3  108.17    1.90
   7   5  -3  112.48    1.81
   7   5  -3  113.58    1.81
  -7  -6   3   62.21    1.29
  -7  -6   3   67.98    1.30
   7   6   3   65.53    1.23
   7   6   3   63.98    1.24
   7  -6  -3   53.63    1.19
   7  -6  -3   54.68    1.05
   7  -6  -3   54.97    1.20
  -7  -6  -3   53.39    1.14
   7  -6   3   62.19    1.18
   7  -6   3   61.24    1.37
   7  -6   3   63.68    1.26
   7   6  -3   53.57    1.09
   7   6  -3   53.89    1.10
   7   7   3   56.70    1.18
  -7  -7   3   52.63    1.23
   7   7   3   57.47    1.16
   7  -7  -3   53.18    1.24
   7  -7  -3   52.09    1.27
   7  -7   3   54.55    1.22
   7  -7   3   58.11    1.35
  -7  -7  -3   50.23    1.16
   7   7  -3   50.99    1.11
   7   7  -3   50.17    1.08
   7  -8  -3   74.89    1.60
   7   8   3   79.19    1.54
   7  -8  -3   73.99    1.61
  -7  -8   3   76.59    1.61
   7   8   3   82.00    1.52
   7   8  -3   75.19    1.47
   7  -8   3   82.46    1.66
  -7  -8  -3   75.24    1.54
   7  -8   3   83.09    1.73
   7  -9  -3   12.03    0.84
   7   9   3   12.48    0.72
   7   9   3   10.37    0.72
  -7  -9   3   11.35    0.76
   7  -9  -3   13.97    0.85
  -7  -9  -3   13.06    0.87
   7  -9   3   11.89    0.86
   7   9  -3   13.36    0.79
   7  -9   3   11.07    0.80
   7  10   3   37.53    1.11
  -7 -10   3   37.25    1.22
   7 -10  -3   32.13    1.20
   7 -10  -3   32.40    1.17
  -7 -10  -3   31.78    1.11
   7 -10   3   35.59    1.20
   7 -10   3   36.04    1.28
   7  10  -3   31.83    1.02
   8   0   3   35.24    0.75
   8   0   3   36.90    0.84
   8   0   3   36.06    0.77
   8   0   3   35.23    0.77
  -8   0   3   36.02    0.90
   8   0  -3   34.90    0.82
   8   0  -3   33.53    0.73
  -8   0  -3   34.18    0.68
  -8   0   3   35.49    0.81
   8   1   3   25.40    0.61
   8   1   3   25.50    0.64
  -8  -1   3   25.32    0.75
   8   1   3   25.24    0.68
  -8   1  -3   24.16    0.52
   8  -1  -3   22.98    0.63
   8   1   3   24.85    0.65
   8  -1  -3   22.29    0.69
  -8  -1   3   26.71    0.71
   8  -1   3   25.52    0.61
   8  -1   3   24.41    0.72
   8   1  -3   23.41    0.70
   8  -1   3   26.10    0.66
   8  -1   3   25.64    0.65
   8   1  -3   22.21    0.56
   8   1  -3   21.87    0.65
  -8   1   3   26.64    0.78
  -8  -1  -3   22.79    0.55
   8  -1   3   24.60    0.52
   8   2   3   34.48    0.74
   8  -2  -3   51.92    1.05
   8   2   3   33.65    0.79
  -8  -2   3   33.06    0.84
   8   2   3   34.51    0.74
  -8  -2   3   34.99    0.82
   8   2   3   34.33    0.78
  -8   2  -3   50.23    0.82
   8  -2  -3   48.95    1.00
  -8  -2  -3   49.95    0.95
   8   2  -3   49.43    0.89
   8  -2   3   34.75    0.87
   8   2  -3   49.25    1.01
  -8   2   3   33.36    0.89
   8   2  -3   49.71    1.00
   8  -2   3   33.53    0.77
   8  -2   3   33.25    0.68
   8  -2   3   34.73    0.79
  -8  -3   3   20.88    0.66
   8   3   3   20.98    0.57
   8   3   3   20.42    0.59
   8   3   3   20.21    0.63
   8  -3  -3   26.21    0.78
   8  -3  -3   28.19    0.77
   8   3   3   21.82    0.62
  -8  -3   3   20.68    0.67
   8   3  -3   26.51    0.71
  -8  -3  -3   27.52    0.69
   8  -3   3   19.87    0.72
   8  -3   3   21.68    0.63
   8  -3   3   21.71    0.63
   8   3  -3   25.46    0.71
   8   3  -3   27.16    0.62
   8  -3   3   21.09    0.57
   8  -4  -3   83.07    1.50
  -8  -4   3   95.12    1.62
  -8  -4   3   92.16    1.63
   8   4   3   95.40    1.56
   8   4   3   92.46    1.59
   8   4   3   94.76    1.50
   8   4   3   93.47    1.57
  -8  -4  -3   83.22    1.44
   8   4  -3   82.03    1.34
   8   4  -3   80.87    1.43
   8   4  -3   82.44    1.45
   8  -4   3   93.49    1.55
   8  -4   3   94.44    1.59
   8  -4   3   96.39    1.73
   8   5   3   78.58    1.40
   8  -5  -3   76.32    1.46
  -8  -5   3   76.03    1.44
   8   5   3   74.72    1.36
   8   5   3   75.35    1.29
  -8  -5   3   76.67    1.36
   8  -5  -3   76.70    1.33
  -8  -5  -3   76.59    1.41
   8   5  -3   77.41    1.39
   8  -5   3   77.37    1.38
   8   5  -3   76.10    1.39
   8  -5   3   74.63    1.36
   8  -5   3   74.72    1.52
   8  -6  -3   36.54    0.99
  -8  -6   3   31.54    0.92
   8   6   3   34.29    0.87
   8   6   3   32.96    0.86
   8  -6  -3   36.06    0.99
   8   6  -3   33.72    0.91
   8  -6   3   35.75    1.04
   8  -6   3   34.49    0.87
  -8  -6  -3   35.35    0.93
   8   6  -3   34.48    0.90
  -8   6   3   34.15    0.93
   8  -6   3   32.91    0.89
   8  -7  -3   58.58    1.35
   8   7   3   64.28    1.29
   8   7   3   62.37    1.29
  -8  -7   3   63.05    1.37
   8  -7  -3   60.66    1.41
   8  -7   3   63.49    1.47
   8   7  -3   60.06    1.26
   8   7  -3   57.61    1.22
   8  -7   3   63.51    1.34
  -8  -7  -3   61.08    1.31
  -8  -8   3   12.00    0.75
   8   8   3   12.20    0.68
   8   8   3   12.48    0.67
   8  -8  -3    8.52    0.68
   8  -8  -3   10.47    0.77
   8  -8   3   12.21    0.84
  -8  -8  -3    9.51    0.66
   8   8  -3   10.53    0.66
   8  -8   3   11.95    0.82
   8   9   3   69.78    1.51
   8   9   3   71.44    1.56
  -8  -9   3   71.53    1.59
   8  -9  -3   68.26    1.60
   8  -9  -3   68.68    1.63
   8   9  -3   68.61    1.51
   8  -9   3   72.60    1.70
   8  -9   3   70.13    1.59
  -8  -9  -3   68.42    1.55
   9   0   3   -0.28    0.30
  -9   0   3    0.18    0.38
   9   0  -3   -0.09    0.26
  -9   0   3   -0.13    0.30
  -9   0  -3    0.22    0.23
   9   0   3   -0.27    0.28
   9   0   3   -0.01    0.26
   9   0  -3   -0.03    0.31
   9   0   3   -0.06    0.24
  -9  -1   3  344.59    4.80
   9  -1  -3  331.23    4.63
   9   1   3  341.20    4.71
   9  -1  -3  324.60    4.53
  -9  -1   3  344.98    4.70
  -9   1  -3  327.87    4.40
   9   1   3  335.36    4.64
   9   1   3  329.54    4.64
   9   1   3  336.00    4.63
   9  -1   3  338.67    4.65
  -9  -1  -3  327.81    4.46
   9   1  -3  326.87    4.48
   9  -1   3  344.06    4.75
   9  -1   3  318.61    4.48
   9  -1   3  329.27    4.61
   9   1  -3  328.34    4.59
   9  -1   3  333.17    4.65
   9   1  -3  326.51    4.60
  -9   1   3  351.05    4.82
   9   2   3    2.73    0.36
   9  -2  -3    3.33    0.39
   9   2   3    3.13    0.34
  -9  -2   3    3.10    0.42
   9  -2  -3    2.58    0.42
  -9  -2   3    3.07    0.39
   9   2   3    2.83    0.33
   9   2   3    3.43    0.37
   9   2  -3    3.13    0.31
   9  -2   3    2.91    0.39
   9  -2   3    3.67    0.37
   9   2  -3    3.01    0.38
   9  -2   3    3.04    0.29
   9  -2   3    2.70    0.40
   9   2  -3    3.11    0.39
  -9   2   3    3.05    0.47
  -9  -2  -3    3.80    0.37
   9   3   3  204.83    2.97
   9   3   3  206.70    3.00
   9  -3  -3  204.59    3.02
   9   3   3  203.73    3.02
  -9  -3   3  201.59    3.07
  -9  -3   3  206.36    3.06
   9  -3  -3  200.55    3.08
   9   3   3  204.86    2.95
   9  -3   3  204.41    3.01
   9   3  -3  209.27    3.05
   9   3  -3  204.04    3.02
  -9   3   3  207.37    3.14
   9  -3   3  201.32    2.91
   9  -3   3  206.50    2.99
   9   3  -3  203.30    2.89
   9  -3   3  205.94    3.13
  -9  -3  -3  200.90    2.96
  -9  -4   3    0.78    0.33
   9   4   3    0.32    0.30
   9  -4  -3    0.21    0.35
   9   4   3    0.56    0.31
   9   4   3    0.37    0.31
   9   4   3    0.28    0.32
  -9  -4   3   -0.08    0.35
   9  -4   3    0.70    0.37
   9   4  -3    0.11    0.26
   9  -4   3    0.48    0.28
   9   4  -3   -0.14    0.34
   9  -4   3   -0.06    0.39
   9   4  -3    0.17    0.33
  -9  -4  -3    0.50    0.33
   9   5   3  116.33    1.93
   9   5   3  113.86    1.82
   9   5   3  114.01    1.89
   9  -5  -3  124.75    2.09
   9   5   3  112.63    1.92
  -9  -5   3  115.07    1.98
  -9  -5   3  114.70    1.91
   9  -5   3  116.60    1.92
   9   5  -3  122.94    2.03
   9  -5   3  113.75    2.06
   9   5  -3  123.45    2.06
   9   5  -3  122.89    1.93
  -9  -5  -3  122.80    2.04
   9  -5   3  114.12    1.88
   9  -6  -3    3.44    0.48
  -9  -6   3    3.93    0.50
   9   6   3    2.33    0.41
   9   6   3    3.43    0.43
   9  -6  -3    4.30    0.52
   9  -6   3    3.68    0.53
  -9  -6  -3    3.38    0.48
   9   6  -3    4.37    0.46
  -9   6   3    2.55    0.53
   9  -6   3    2.55    0.42
   9   6  -3    3.88    0.47
   9  -6   3    2.29    0.42
   9   7   3   66.86    1.37
   9  -7  -3   77.04    1.63
  -9  -7   3   67.19    1.45
   9  -7  -3   75.83    1.61
   9   7   3   67.26    1.41
   9   7  -3   76.78    1.50
   9  -7   3   64.25    1.39
   9  -7   3   65.56    1.52
   9   7  -3   75.93    1.51
  -9  -7  -3   75.54    1.54
   9   8   3    4.68    0.53
   9  -8  -3    2.54    0.56
  -9  -8   3    5.01    0.65
   9   8   3    4.95    0.55
   9  -8  -3    4.55    0.60
  -9  -8  -3    3.37    0.55
   9  -8   3    4.83    0.64
   9   8  -3    3.06    0.50
   9  -8   3    5.24    0.59
   9  -9  -3   30.40    1.14
   9   9   3   32.91    1.06
  -9  -9   3   35.65    1.15
   9   9   3   36.46    1.07
   9  -9  -3   32.33    1.13
   9  -9   3   36.80    1.15
   9   9  -3   32.14    1.09
  -9  -9  -3   30.80    1.09
   9  -9   3   34.69    1.23
 -10   0  -3   12.28    0.49
  10   0  -3   12.50    0.56
  10   0   3    9.89    0.58
  10   0   3    8.79    0.53
  10   0  -3   13.13    0.62
 -10   0   3    9.21    0.55
  10   0   3   11.12    0.52
  10   0   3    9.02    0.53
 -10   0   3    9.27    0.67
 -10  -1   3   23.31    0.74
 -10  -1   3   22.74    0.83
  10  -1  -3   16.92    0.65
 -10   1  -3   19.13    0.53
  10  -1  -3   18.06    0.72
  10   1   3   22.50    0.68
  10   1   3   21.89    0.73
  10   1   3   24.14    0.70
  10   1   3   22.84    0.72
  10   1  -3   18.12    0.69
  10  -1   3   23.58    0.68
 -10  -1  -3   19.58    0.62
 -10   1   3   25.47    0.88
  10  -1   3   22.94    0.70
  10  -1   3   23.20    0.78
  10   1  -3   19.10    0.70
  10  -1   3   22.25    0.68
  10   1  -3   19.43    0.62
 -10  -2   3   22.02    0.73
 -10  -2   3   21.74    0.81
  10   2   3   21.79    0.67
  10  -2  -3   15.67    0.62
  10   2   3   22.26    0.72
  10  -2  -3   16.36    0.71
  10   2   3   21.69    0.69
  10   2   3   21.28    0.67
 -10   2   3   21.68    0.84
 -10  -2  -3   17.07    0.58
  10  -2   3   20.65    0.78
  10   2  -3   16.05    0.57
  10   2  -3   15.48    0.66
  10  -2   3   21.29    0.73
  10   2  -3   16.10    0.67
  10  -2   3   23.04    0.73
 -10  -3   3   43.18    1.05
  10   3   3   41.88    0.97
 -10  -3   3   41.49    1.02
  10  -3  -3   43.03    1.04
  10   3   3   42.55    0.93
  10   3   3   43.42    1.00
  10  -3  -3   41.46    1.05
  10   3   3   42.21    0.95
 -10  -3  -3   42.65    0.95
  10  -3   3   40.80    0.97
  10   3  -3   43.26    1.06
  10  -3   3   43.88    1.11
 -10   3   3   42.26    1.11
  10  -3   3   41.62    0.99
  10   3  -3   42.79    0.90
  10  -3   3   40.58    0.88
  10   3  -3   42.51    1.00
  10   4   3   10.56    0.66
  10  -4  -3   15.69    0.69
  10   4   3   10.41    0.53
 -10  -4   3   10.19    0.64
  10   4   3   10.31    0.63
 -10  -4   3    9.32    0.59
  10   4   3    9.76    0.56
  10  -4   3    9.39    0.60
  10  -4   3   10.54    0.69
  10   4  -3   15.35    0.68
 -10  -4  -3   15.81    0.65
  10  -4   3    9.59    0.54
  10   4  -3   15.54    0.67
 -10   4   3    8.99    0.71
  10   4  -3   15.52    0.58
 -10  -5   3   64.15    1.36
  10   5   3   64.18    1.23
  10   5   3   62.01    1.29
  10  -5  -3   53.57    1.22
 -10  -5   3   64.61    1.33
  10   5   3   63.11    1.31
  10   5   3   62.61    1.31
  10  -5   3   63.13    1.27
  10  -5   3   62.23    1.28
  10  -5   3   64.46    1.44
 -10   5   3   63.04    1.41
  10   5  -3   52.68    1.18
 -10  -5  -3   53.57    1.18
  10   5  -3   53.32    1.22
  10  -6  -3    2.68    0.50
  10   6   3    3.60    0.49
  10  -6  -3    2.76    0.48
 -10  -6   3    3.79    0.53
  10   6   3    3.71    0.46
  10   6   3    3.57    0.47
 -10   6   3    2.97    0.54
  10   6  -3    3.32    0.48
 -10  -6  -3    3.25    0.49
  10  -6   3    3.95    0.45
  10  -6   3    4.03    0.57
  10  -6   3    3.15    0.45
  10   6  -3    3.42    0.46
  10  -7  -3   65.24    1.48
  10  -7  -3   66.54    1.51
  10   7   3   51.11    1.25
  10   7   3   50.94    1.20
 -10  -7   3   49.46    1.27
  10   7  -3   66.74    1.43
 -10  -7  -3   66.95    1.47
  10  -7   3   49.21    1.24
  10   7  -3   70.25    1.48
  10  -7   3   48.49    1.34
  10   8   3    1.80    0.48
  10  -8  -3    2.39    0.62
 -10  -8   3    2.09    0.56
  10   8   3    1.61    0.50
  10  -8  -3    2.64    0.57
  10   8  -3    2.61    0.51
  10  -8   3    1.82    0.56
  10  -8   3    1.86    0.56
 -10  -8  -3    2.36    0.53
 -11   0  -3    0.00    0.25
  11   0  -3    0.12    0.29
  11   0   3   -0.01    0.33
  11   0   3    0.34    0.34
 -11   0   3   -0.25    0.36
  11   0   3   -0.47    0.34
 -11   0   3    0.14    0.45
  11   0   3    0.10    0.33
  11   0  -3    0.36    0.39
  11  -1  -3  179.85    2.76
  11   1   3  198.91    3.02
  11   1   3  197.96    2.95
  11  -1  -3  182.80    2.85
  11   1   3  201.26    2.95
 -11  -1   3  194.91    2.98
 -11  -1   3  192.14    3.11
  11   1   3  193.25    2.94
  11  -1   3  196.74    2.97
 -11  -1  -3  179.59    2.67
  11   1  -3  178.56    2.70
  11   1  -3  183.01    2.83
 -11   1   3  199.43    3.15
  11  -1   3  194.57    2.96
  11  -1   3  199.54    3.06
  11  -2  -3    0.71    0.43
 -11  -2   3    0.79    0.45
  11   2   3    0.35    0.34
  11   2   3    0.87    0.35
 -11  -2   3    1.21    0.40
  11   2   3    0.52    0.38
  11   2   3    0.27    0.36
  11  -2  -3    1.36    0.37
 -11   2   3    1.22    0.50
  11  -2   3    0.75    0.40
  11   2  -3    1.07    0.40
  11  -2   3    1.06    0.37
  11  -2   3    0.69    0.42
 -11  -2  -3    0.89    0.33
  11   2  -3    1.28    0.34
  11   2  -3    1.45    0.40
  11  -3  -3  136.24    2.22
  11   3   3  131.24    2.10
 -11  -3   3  126.32    2.18
  11   3   3  128.41    2.14
  11  -3  -3  136.24    2.28
  11   3   3  129.39    2.16
  11   3   3  129.87    2.12
 -11  -3   3  133.11    2.26
  11   3  -3  131.46    2.11
 -11   3   3  129.92    2.30
  11  -3   3  131.13    2.15
  11  -3   3  132.01    2.14
  11   3  -3  134.78    2.26
 -11  -3  -3  132.99    2.15
  11   3  -3  135.10    2.24
  11  -3   3  131.67    2.27
  11   4   3    5.26    0.50
 -11  -4   3    4.56    0.53
  11   4   3    4.85    0.48
  11   4   3    4.67    0.43
  11   4   3    4.70    0.48
  11  -4  -3    6.11    0.55
 -11  -4   3    5.36    0.51
  11   4  -3    6.63    0.54
 -11   4   3    4.05    0.59
 -11  -4  -3    5.64    0.49
 -11  -4  -3    4.99    0.54
  11   4  -3    6.41    0.57
  11  -4   3    4.37    0.48
  11  -4   3    4.83    0.55
 -11  -5   3   64.87    1.44
 -11  -5   3   69.12    1.44
  11   5   3   69.10    1.40
  11   5   3   66.37    1.39
  11   5   3   68.96    1.38
  11   5   3   67.19    1.32
  11  -5  -3   78.73    1.59
  11  -5   3   59.76    1.43
 -11   5   3   65.66    1.51
  11  -5   3   67.68    1.52
  11  -5   3   69.53    1.39
  11   5  -3   80.14    1.57
  11   5  -3   76.90    1.56
 -11  -5  -3   79.98    1.58
  11   6   3   21.01    0.81
  11  -6  -3   19.82    0.84
  11  -6  -3   18.54    0.85
 -11  -6   3   18.27    0.86
  11   6   3   18.97    0.86
  11   6   3   18.62    0.80
  11   6  -3   18.40    0.86
  11  -6   3   19.17    0.91
  11  -6   3   18.17    0.79
 -11   6   3   17.04    0.89
 -11  -6  -3   17.03    0.80
  11   6  -3   19.67    0.82
  11   7   3   33.64    1.03
  11   7   3   34.19    1.05
 -11  -7   3   35.69    1.13
  11  -7  -3   34.97    1.12
  11   7   3   35.72    1.06
  11  -7  -3   33.02    1.13
  11  -7   3   36.65    1.08
  11   7  -3   33.00    1.04
 -11  -7  -3   35.86    1.09
  11  -7   3   36.12    1.19
  11   7  -3   34.56    1.11
  11   8   3   22.66    0.94
  11  -8  -3   22.35    1.05
  11   8   3   24.31    1.00
  11  -8  -3   22.32    1.00
  11   8   3   23.96    1.00
 -11  -8   3   23.61    1.02
  11  -8   3   20.58    1.04
  11   8  -3   20.49    0.98
  11  -8   3   22.00    0.99
 -11  -8  -3   21.08    0.95
  11   8  -3   18.19    0.95
 -12   0   3   96.31    1.89
  12   0  -3  111.77    1.91
  12   0  -3  114.37    2.02
  12   0   3   94.44    1.77
  12   0   3   94.64    1.71
  12   0   3   94.57    1.69
  12   0   3   95.63    1.69
 -12  -1   3    5.09    0.61
  12   1   3    5.72    0.49
  12  -1  -3    4.48    0.58
  12   1   3    6.64    0.55
  12  -1  -3    5.25    0.50
  12   1   3    4.94    0.53
  12   1   3    5.36    0.47
 -12  -1   3    5.13    0.51
  12   1  -3    4.24    0.43
  12  -1   3    6.47    0.50
 -12  -1  -3    4.87    0.44
  12   1  -3    4.11    0.52
  12  -1   3    5.21    0.50
 -12   1   3    6.45    0.64
  12  -1   3    5.10    0.55
 -12  -2   3  114.76    2.00
 -12  -2   3  111.81    2.11
  12   2   3  118.80    1.98
  12   2   3  113.12    1.98
  12  -2  -3  109.04    1.92
  12   2   3  113.27    2.01
  12   2   3  115.04    1.98
  12  -2  -3  105.90    1.97
  12  -2   3  113.19    1.95
 -12   2   3  114.61    2.15
  12  -2   3  114.92    2.08
  12   2  -3  109.73    1.99
  12  -2   3  113.09    1.98
  12   2  -3  109.29    1.96
 -12  -2  -3  109.29    1.83
  12   3   3   11.16    0.63
  12   3   3   11.42    0.65
 -12  -3   3   10.45    0.69
  12  -3  -3   11.85    0.74
  12   3   3   12.24    0.73
  12   3   3   11.31    0.68
  12  -3  -3   13.14    0.68
 -12  -3   3   11.68    0.75
  12  -3   3   10.71    0.74
 -12  -3  -3   10.89    0.62
  12  -3   3   10.02    0.68
  12   3  -3   11.60    0.70
  12   3  -3   11.06    0.71
  12  -3   3   12.20    0.69
 -12   3   3   11.10    0.81
  12  -4  -3   75.86    1.55
  12   4   3   81.59    1.61
 -12  -4   3   83.74    1.67
  12   4   3   83.60    1.54
 -12  -4   3   84.85    1.69
  12   4   3   80.73    1.58
  12   4   3   85.05    1.65
  12   4  -3   78.51    1.63
 -12   4   3   81.74    1.76
  12  -4   3   80.42    1.60
 -12  -4  -3   76.84    1.73
 -12  -4  -3   77.02    1.51
  12  -4   3   82.84    1.73
  12   4  -3   78.67    1.61
  12  -5  -3   16.06    0.79
 -12  -5   3   25.05    0.94
  12   5   3   23.42    0.82
  12   5   3   23.74    0.88
  12  -5  -3   17.14    0.78
 -12  -5   3   24.20    0.86
  12   5   3   24.28    0.86
  12   5   3   24.10    0.88
  12   5  -3   16.57    0.80
  12   5  -3   17.89    0.82
  12  -5   3   22.68    0.86
 -12  -5  -3   16.27    0.84
  12  -5   3   23.91    0.99
 -12   5   3   22.43    0.99
  12   6   3   60.85    1.43
  12   6   3   57.25    1.35
  12   6   3   57.77    1.34
 -12  -6   3   60.26    1.44
  12  -6  -3   55.39    1.37
  12  -6  -3   58.00    1.40
  12   6  -3   55.96    1.40
 -12  -6  -3   56.07    1.34
 -12   6   3   56.60    1.47
  12  -6   3   60.05    1.50
  12   6  -3   55.44    1.35
 -12  -7   3   18.42    0.95
  12  -7  -3   26.45    1.00
  12   7   3   20.92    0.97
  12   7   3   18.85    0.87
  12  -7  -3   28.96    1.13
  12   7   3   19.68    0.87
  12   7  -3   28.60    1.09
  12  -7   3   17.64    0.98
  12   7  -3   28.54    1.03
 -12  -7  -3   28.63    1.02
  13   0   3    0.44    0.39
 -13   0   3   -0.34    0.49
  13   0  -3   -0.10    0.38
  13   0  -3   -0.53    0.42
  13   0   3    0.34    0.40
  13   0   3    0.02    0.42
  13   0   3    0.08    0.41
  13  -1  -3   18.38    0.79
  13   1   3   16.47    0.73
  13   1   3   15.33    0.75
 -13  -1   3   16.08    0.75
 -13  -1   3   14.89    0.89
  13   1   3   15.05    0.77
  13   1   3   14.70    0.75
  13  -1  -3   17.62    0.84
  13  -1   3   15.96    0.72
 -13  -1  -3   16.65    0.71
  13   1  -3   17.87    0.90
  13  -1   3   16.35    0.76
 -13   1   3   14.52    0.88
  13  -1   3   13.78    0.77
  13   2   3    3.11    0.48
  13   2   3    1.73    0.44
  13  -2  -3    3.35    0.47
  13  -2  -3    2.97    0.54
  13   2   3    2.14    0.47
 -13  -2   3    3.12    0.57
  13   2   3    2.39    0.52
 -13  -2   3    2.89    0.50
  13   2  -3    2.82    0.53
  13  -2   3    1.87    0.46
  13  -2   3    2.72    0.53
  13  -2   3    2.70    0.46
 -13  -2  -3    4.03    0.45
 -13   2   3    2.29    0.59
 -13  -3   3   15.58    0.79
  13  -3  -3   13.33    0.73
  13   3   3   14.15    0.81
  13  -3  -3   14.32    0.80
  13   3   3   16.32    0.75
  13   3   3   13.79    0.71
 -13  -3   3   15.28    0.85
  13   3   3   14.84    0.77
  13  -3   3   15.28    0.71
  13   3  -3   13.60    0.78
 -13  -3  -3   14.69    0.70
  13  -3   3   14.67    0.85
  13  -3   3   14.70    0.77
  13   3  -3   12.92    0.78
 -13   3   3   13.99    0.90
 -13  -4   3   14.49    0.80
  13   4   3   14.65    0.82
  13   4   3   14.62    0.83
 -13  -4   3   13.99    0.81
  13   4   3   14.65    0.84
  13   4   3   14.55    0.71
  13  -4  -3   19.16    0.84
  13  -4   3   13.80    0.78
  13   4  -3   20.55    0.90
  13  -4   3   12.75    0.84
 -13  -4  -3   19.86    0.82
 -13   4   3   14.08    0.92
  13   4  -3   20.32    0.89
 -13  -5   3   10.45    0.78
  13   5   3    8.39    0.68
  13   5   3    8.10    0.63
  13   5   3    9.12    0.70
 -13  -5   3    9.73    0.73
  13  -5  -3   11.04    0.75
  13  -5  -3   12.11    0.80
  13   5  -3    8.87    0.68
  13  -5   3   10.40    0.71
 -13   5   3    7.66    0.75
  13   5  -3   11.23    0.77
  13  -5   3    7.80    0.69
 -13  -5  -3   11.86    0.84
 -13  -6   3   40.73    1.22
  13  -6  -3   35.48    1.09
  13  -6  -3   34.54    1.13
  13   6   3   40.70    1.15
  13   6   3   38.87    1.17
  13   6   3   41.95    1.23
 -13   6   3   37.30    1.27
  13  -6   3   40.39    1.28
  13   6  -3   36.54    1.14
  13   6  -3   36.57    1.21
 -13  -6  -3   35.10    1.17
  14   0   3  109.69    2.08
  14   0   3  111.76    2.01
  14   0   3  109.33    2.01
  14   0  -3  123.00    2.25
 -14   0   3  111.31    2.21
  14   1   3    0.68    0.44
  14  -1  -3   -0.12    0.54
 -14  -1   3    0.59    0.45
  14   1   3    0.87    0.49
 -14  -1   3    0.02    0.53
  14   1   3   -0.42    0.50
  14   1   3   -0.06    0.44
 -14   1   3    0.72    0.58
  14  -1   3    0.16    0.41
  14  -1   3    0.41    0.44
  14   1  -3    0.61    0.49
  14  -1   3    0.19    0.47
  14   2   3  139.01    2.40
 -14  -2   3  132.04    2.50
 -14  -2   3  138.32    2.40
  14   2   3  134.68    2.34
  14   2   3  135.43    2.34
  14  -2  -3  143.66    2.51
  14  -2  -3  130.27    2.41
  14   2   3  133.20    2.33
  14  -2   3  136.77    2.36
 -14   2   3  135.84    2.53
  14  -2   3  134.98    2.45
  14   2  -3  144.51    2.48
  14  -2   3  133.91    2.31
  14  -3  -3    2.82    0.56
  14   3   3    2.94    0.51
  14   3   3    2.38    0.53
  14   3   3    3.45    0.55
 -14  -3   3    2.73    0.54
 -14  -3   3    3.41    0.65
  14   3   3    3.00    0.49
  14  -3  -3    2.31    0.54
  14   3  -3    2.86    0.55
 -14  -3  -3    1.08    0.66
 -14   3   3    2.53    0.63
  14  -3   3    2.34    0.51
  14  -3   3    3.35    0.59
  14   3  -3    2.76    0.55
 -14  -3  -3    2.81    0.48
  14   4   3   95.38    1.84
  14   4   3   96.29    1.90
  14  -4  -3   81.25    1.68
 -14  -4   3   97.65    1.93
 -14  -4   3   96.44    2.01
  14   4   3   96.78    1.94
  14   4   3   92.75    1.91
 -14   4   3   94.57    2.05
  14   4  -3   80.43    1.74
  14  -4   3   98.44    2.01
  14   4  -3   83.80    1.77
 -14  -4  -3   80.64    1.64
  14  -4   3   98.88    1.93
  14   5   3    0.85    0.54
 -14  -5   3    1.73    0.56
  14  -5  -3    0.97    0.52
  14   5   3    0.54    0.53
  14  -5  -3    1.44    0.56
  14   5   3    0.84    0.48
 -14   5   3   -0.64    0.68
  14  -5   3    1.66    0.51
  14  -5   3    1.49    0.55
  14   5  -3    1.50    0.58
  14   5  -3    0.98    0.52
 -14  -5  -3    1.26    0.49
  15   0  -3    0.23    0.52
  15   0   3    0.69    0.47
  15   0   3   -0.04    0.44
 -15   0   3   -0.34    0.57
  15   0   3   -0.16    0.48
 -15  -1   3   19.70    1.04
  15   1   3   20.01    0.90
  15  -1  -3   18.01    0.92
  15   1   3   19.83    0.88
  15   1   3   19.09    0.87
  15   1   3   18.79    0.91
  15  -1   3   20.74    0.95
 -15   1   3   19.08    1.06
  15  -1   3   18.74    0.88
  15   1  -3   18.82    0.93
  15  -1   3   18.66    0.93
  15  -2  -3    5.20    0.69
  15   2   3    4.85    0.58
 -15  -2   3    3.85    0.57
 -15  -2   3    2.85    0.65
  15   2   3    3.52    0.53
  15   2   3    3.13    0.61
  15   2   3    3.07    0.60
 -15   2   3    2.76    0.67
  15  -2   3    3.34    0.57
  15  -2   3    3.03    0.57
  15   2  -3    5.33    0.66
  15   3   3   10.96    0.75
 -15  -3   3   11.29    0.88
 -15  -3   3    9.94    0.74
  15   3   3   10.42    0.75
  15   3   3   11.29    0.78
  15  -3  -3    9.95    0.79
  15   3   3    9.72    0.72
 -15  -3  -3    8.85    0.64
  15  -3   3   10.09    0.72
 -15   3   3   10.34    0.87
 -15  -3  -3    6.86    0.84
  15  -3   3    9.86    0.78
  15   3  -3   10.09    0.80
  15   4   3   17.17    0.97
 -15  -4   3   14.71    0.90
  15   4   3   16.82    0.82
  15   4   3   14.07    0.92
 -15  -4   3   17.06    0.93
  15   4   3   16.05    0.87
  15  -4   3   16.00    0.88
  15  -4   3   16.01    0.95
 -15  -4  -3   14.56    0.80
  15   4  -3   13.64    0.89
  15   4  -3   13.93    0.97
 -15   4   3   12.71    0.98
  16   0  -3   48.43    1.38
  16   0   3   63.65    1.49
 -16   0   3   62.74    1.69
  16   0   3   63.79    1.51
  16   0   3   62.52    1.56
 -16  -1   3    0.58    0.60
  16   1   3    0.89    0.51
  16   1   3   -0.08    0.47
  16   1   3   -0.49    0.50
  16  -1  -3    0.80    0.56
  16  -1   3    0.19    0.51
  16   1  -3    0.89    0.60
  16  -1   3    0.47    0.51
 -16   1   3   -1.20    0.60
  16  -1   3    0.32    0.50
   0   0   4  337.36    4.50
   0   0   4  337.85    4.43
   0   0   4  333.40    4.41
   0   0   4  332.54    4.48
   0  -1   4   -0.42    0.14
   0  -1  -4   -0.30    0.14
   0   1  -4   -0.10    0.10
   0   1   4   -0.52    0.14
   0   1   4   -0.56    0.13
   0  -1   4   -0.40    0.09
   0  -1   4   -0.54    0.16
   0  -1   4   -0.49    0.11
   0   1   4   -0.41    0.14
   0   2  -4  715.78    9.40
   0  -2   4  727.81    9.97
   0   2   4  716.18    9.73
   0   2   4  715.68    9.84
   0  -2  -4  711.24    9.41
   0  -2   4  722.06    9.56
   0  -2   4  717.80    9.85
   0   2   4  730.84    9.79
   0  -2   4  743.45    9.60
   0  -2   4  741.63    9.78
   0   3   4   -0.27    0.14
   0  -3   4   -0.21    0.15
   0   3  -4   -0.06    0.10
   0  -3  -4    0.05    0.19
   0   3   4   -0.01    0.09
   0   3  -4    0.05    0.06
   0  -3   4   -0.15    0.16
   0  -3   4   -0.19    0.08
   0  -3   4   -0.25    0.16
   0  -3   4   -0.01    0.18
   0   3   4    0.00    0.16
   0  -4   4  363.93    4.86
   0   4   4  368.09    4.87
   0  -4   4  377.97    5.00
   0  -4   4  385.72    5.04
   0   4  -4  405.46    5.21
   0   4   4  383.65    4.95
   0  -4   4  379.34    5.00
   0  -4   4  372.89    4.95
   0   4  -4  399.20    5.26
   0  -4  -4  403.55    5.37
   0  -4  -4  401.86    5.36
   0   4   4  373.60    4.99
   0   5   4   -0.12    0.19
   0  -5   4    0.28    0.25
   0  -5  -4    0.34    0.23
   0  -5   4   -0.21    0.20
   0   5   4    0.17    0.15
   0   5  -4    0.05    0.17
   0  -5  -4    0.15    0.23
   0  -5   4   -0.02    0.20
   0  -5   4   -0.09    0.20
   0   6  -4  296.06    3.94
   0  -6  -4  286.90    4.02
   0  -6   4  270.75    3.77
   0  -6   4  276.20    3.76
   0  -6  -4  287.58    4.04
   0   6   4  273.73    3.70
   0  -6   4  284.08    3.88
   0   6   4  274.98    3.79
   0  -6   4  272.89    3.83
   0   6   4  274.93    3.84
   0  -7   4    0.29    0.32
   0  -7  -4   -0.04    0.31
   0  -7   4    0.09    0.24
   0  -7  -4    0.03    0.29
   0   7   4   -0.17    0.26
   0  -7   4    0.24    0.26
   0  -7   4   -0.11    0.31
   0   7   4    0.04    0.30
   0   7  -4    0.13    0.25
   0   8   4   56.23    1.12
   0  -8  -4   49.71    1.08
   0  -8   4   57.40    1.21
   0   8   4   56.41    1.19
   0  -8  -4   49.72    1.11
   0   8  -4   51.04    0.99
   0   9   4    0.50    0.40
   0  -9   4    0.16    0.40
   0  -9  -4    0.00    0.37
   0  -9  -4   -0.18    0.45
   0   9  -4   -0.30    0.34
   0  10   4   23.09    0.89
   0 -10   4   22.36    0.92
   0 -10  -4   25.37    0.88
   0 -10  -4   24.13    0.92
   0  11   4   -0.02    0.48
   0 -11   4    0.35    0.52
   0 -11  -4    0.15    0.49
  -1   0   4   -0.25    0.13
   1   0   4    0.21    0.13
  -1   0   4   -0.14    0.16
  -1   0   4    0.20    0.14
  -1   0  -4    0.26    0.15
   1   0  -4    0.31    0.17
   1   0   4   -0.21    0.13
   1   0   4   -0.04    0.15
   1   0   4   -0.19    0.14
  -1  -1   4  173.35    2.31
  -1  -1   4  174.58    2.30
   1   1   4  177.00    2.35
  -1  -1   4  178.57    2.39
  -1  -1   4  171.07    2.27
   1   1   4  171.08    2.34
   1   1   4  171.83    2.33
  -1   1   4  173.11    2.36
   1  -1   4  176.97    2.32
   1  -1   4  170.33    2.36
  -1   1   4  173.69    2.35
  -1   1   4  173.76    2.36
  -1  -1  -4  177.38    2.39
   1  -1   4  175.73    2.38
   1  -1   4  174.63    2.27
   1   1  -4  175.94    2.35
   1   2   4    8.79    0.29
  -1  -2   4    8.82    0.31
  -1  -2   4    8.30    0.15
  -1  -2   4    8.20    0.20
  -1   2  -4    8.17    0.17
   1   2   4    8.56    0.27
  -1  -2   4    8.46    0.22
   1  -2  -4    8.34    0.33
  -1  -2   4    7.86    0.30
   1   2   4    8.23    0.24
  -1  -2  -4    8.81    0.28
  -1   2   4    8.44    0.30
  -1   2   4    7.55    0.25
   1  -2   4    8.48    0.31
   1  -2   4    8.26    0.31
   1   2  -4    8.34    0.23
   1   2  -4    8.28    0.26
   1  -2   4    8.45    0.28
  -1   2   4    8.64    0.29
   1  -2   4    8.22    0.23
  -1  -3   4   30.57    0.61
   1   3   4   31.49    0.48
  -1  -3   4   31.25    0.60
  -1  -3   4   30.93    0.60
   1   3   4   32.36    0.55
  -1  -3   4   30.98    0.46
   1  -3  -4   34.79    0.66
   1   3   4   31.63    0.60
  -1   3  -4   34.61    0.52
  -1  -3   4   30.73    0.55
  -1  -3  -4   33.30    0.60
  -1   3   4   32.02    0.61
   1  -3   4   31.42    0.61
  -1  -3  -4   33.05    0.64
   1   3  -4   33.71    0.56
   1  -3   4   29.82    0.60
   1  -3   4   31.63    0.63
  -1   3   4   31.62    0.58
   1  -3   4   30.48    0.52
   1  -3   4   30.91    0.50
   1   3  -4   33.52    0.53
  -1   3   4   30.71    0.52
  -1  -4   4   24.99    0.53
   1   4   4   25.68    0.49
   1   4   4   25.61    0.55
  -1  -4   4   25.38    0.58
  -1  -4   4   24.90    0.52
   1   4   4   25.04    0.55
   1  -4  -4   27.35    0.59
  -1  -4   4   25.72    0.53
  -1   4  -4   26.29    0.47
   1  -4  -4   26.57    0.62
   1   4  -4   26.64    0.43
   1   4  -4   26.71    0.51
  -1  -4  -4   26.36    0.58
   1  -4   4   25.35    0.42
  -1  -4  -4   26.74    0.57
   1  -4   4   24.90    0.47
   1  -4   4   24.97    0.57
   1  -4   4   25.13    0.56
  -1   4   4   24.63    0.43
  -1   4   4   25.01    0.54
  -1   4   4   25.87    0.51
   1  -4   4   24.98    0.57
   1   5   4   15.87    0.40
   1   5   4   16.47    0.48
  -1  -5   4   15.65    0.43
   1  -5  -4   13.98    0.51
  -1   5  -4   14.54    0.38
  -1  -5   4   16.62    0.45
   1   5   4   15.89    0.48
   1  -5  -4   14.54    0.47
  -1  -5   4   16.21    0.47
  -1  -5   4   15.70    0.50
   1   5  -4   15.18    0.42
   1  -5   4   15.50    0.40
  -1   5   4   15.97    0.41
   1  -5   4   16.30    0.51
  -1  -5  -4   14.27    0.45
   1   5  -4   14.29    0.30
  -1   5   4   15.95    0.46
  -1  -5  -4   15.02    0.48
   1  -5   4   16.35    0.51
   1  -5   4   16.39    0.48
   1   6   4  151.06    2.24
   1  -6  -4  153.64    2.33
  -1   6  -4  154.02    2.18
  -1  -6   4  156.50    2.24
   1   6   4  154.30    2.15
   1   6   4  155.27    2.29
  -1  -6   4  152.24    2.21
  -1  -6   4  153.85    2.31
   1  -6  -4  152.92    2.28
  -1  -6  -4  150.40    2.28
  -1   6   4  153.77    2.25
   1  -6   4  153.08    2.31
   1   6  -4  154.84    2.20
   1  -6   4  152.94    2.24
   1  -6   4  151.00    2.17
  -1   6   4  152.60    2.17
  -1  -6  -4  150.87    2.26
   1  -6   4  153.61    2.31
  -1   7  -4   14.75    0.50
  -1  -7   4    9.39    0.53
   1   7   4    8.54    0.47
   1  -7  -4   13.41    0.56
   1   7   4    9.24    0.51
  -1  -7   4    8.71    0.47
   1  -7  -4   14.10    0.62
  -1   7   4    9.01    0.40
  -1   7   4    9.14    0.49
   1  -7   4    8.74    0.43
   1   7  -4   13.03    0.51
   1  -7   4    8.37    0.53
  -1  -7  -4   13.50    0.62
   1  -7   4    8.50    0.54
  -1  -7  -4   13.53    0.55
   1   8   4  156.65    2.45
   1  -8  -4  152.41    2.41
   1  -8  -4  143.93    2.34
  -1   8  -4  147.81    2.23
   1   8   4  154.24    2.37
  -1  -8   4  156.38    2.48
  -1   8   4  156.91    2.47
   1  -8   4  157.10    2.49
  -1   8   4  154.27    2.38
  -1  -8  -4  152.21    2.36
   1   8  -4  145.24    2.24
  -1  -8  -4  148.51    2.34
   1  -8   4  160.04    2.50
   1   9   4   13.18    0.75
  -1  -9   4   12.86    0.70
   1  -9  -4   12.17    0.71
   1  -9  -4   11.56    0.64
   1  -9   4   12.95    0.71
   1   9  -4   12.05    0.57
  -1   9   4   13.41    0.70
  -1  -9  -4   11.78    0.73
  -1  -9  -4   13.00    0.73
   1  10   4  105.97    1.94
  -1 -10   4  102.86    1.96
   1 -10  -4  108.03    2.05
   1 -10   4  104.26    1.99
  -1 -10  -4  103.64    1.95
  -1 -10  -4  106.47    1.98
  -1  10   4  102.78    1.94
   1 -11  -4    1.48    0.57
  -1 -11   4    1.94    0.57
   1  11   4    1.40    0.57
   1 -11   4    1.02    0.55
  -1  11   4    1.24    0.54
  -1 -11  -4    1.07    0.51
  -1 -11  -4    0.91    0.54
   2   0   4  268.49    3.57
  -2   0   4  273.51    3.59
   2   0   4  275.35    3.55
   2   0  -4  285.32    3.78
   2   0   4  273.18    3.56
  -2   0   4  267.25    3.63
   2   0   4  269.75    3.61
  -2   0  -4  283.07    3.71
   2   0   4  273.21    3.60
  -2  -1   4   33.15    0.62
  -2   1  -4   29.94    0.45
   2  -1  -4   29.35    0.58
   2   1   4   33.20    0.56
   2  -1  -4   29.80    0.48
   2   1   4   33.23    0.52
  -2  -1   4   33.68    0.55
  -2  -1   4   32.22    0.63
   2   1   4   32.30    0.56
   2   1   4   32.24    0.56
   2  -1   4   32.66    0.49
  -2  -1  -4   29.85    0.52
   2  -1   4   33.42    0.53
  -2   1   4   32.14    0.59
   2  -1   4   32.34    0.60
   2   1  -4   29.16    0.54
   2  -1   4   33.36    0.54
  -2   1   4   32.16    0.59
   2  -1   4   32.56    0.61
  -2  -2   4  431.36    5.71
   2   2   4  432.59    5.65
   2   2   4  429.82    5.81
   2   2   4  437.50    5.67
  -2  -2   4  431.39    5.71
   2   2   4  426.23    5.64
   2  -2  -4  438.78    5.71
  -2  -2   4  427.89    5.71
   2   2  -4  433.86    5.70
   2  -2   4  432.83    5.73
   2  -2   4  437.05    5.78
   2  -2   4  438.03    5.71
  -2  -2  -4  440.80    5.74
   2  -2   4  442.05    5.73
  -2   2   4  425.96    5.75
   2   2  -4  438.01    5.79
  -2  -2  -4  437.15    5.86
  -2   2   4  437.21    5.69
  -2  -3   4   79.69    1.22
   2   3   4   79.03    1.20
   2   3   4   79.46    1.16
  -2  -3   4   78.65    1.23
  -2  -3   4   83.91    1.24
   2   3   4   80.83    1.12
   2  -3  -4   88.90    1.34
   2  -3  -4   88.92    1.32
  -2  -3   4   78.89    1.04
  -2  -3   4   78.89    1.08
   2   3   4   77.54    1.19
   2  -3   4   80.30    1.21
   2  -3   4   81.08    1.25
  -2  -3  -4   85.96    1.25
   2   3  -4   86.02    1.25
  -2   3   4   80.58    1.23
   2  -3   4   78.78    1.14
  -2   3   4   80.39    1.18
   2   3  -4   87.55    1.27
   2  -3   4   78.39    1.27
  -2  -3  -4   87.85    1.32
   2  -4  -4  185.35    2.64
  -2  -4   4  210.16    2.73
  -2  -4   4  213.40    2.93
   2   4   4  214.92    2.87
  -2  -4   4  213.24    2.96
   2  -4  -4  190.00    2.64
   2   4   4  216.88    2.93
  -2   4  -4  188.14    2.51
   2   4   4  213.62    2.93
  -2  -4   4  214.14    2.94
  -2   4   4  214.85    2.94
  -2   4   4  210.80    2.85
   2  -4   4  208.96    2.99
  -2  -4  -4  188.38    2.57
   2  -4   4  212.88    2.83
   2  -4   4  209.10    2.80
   2   4  -4  185.77    2.56
   2   4  -4  184.56    2.51
   2  -4   4  209.54    2.95
  -2  -4  -4  186.46    2.63
   2  -4   4  210.78    2.95
   2   5   4   44.06    0.74
  -2  -5   4   43.88    0.85
   2   5   4   43.29    0.81
   2   5   4   42.95    0.83
  -2   5  -4   38.96    0.68
   2  -5  -4   40.13    0.81
  -2  -5   4   43.01    0.79
  -2  -5   4   41.92    0.82
   2  -5  -4   38.40    0.85
   2  -5   4   41.53    0.69
   2  -5   4   42.82    0.69
   2   5  -4   38.63    0.72
   2  -5   4   42.50    0.83
  -2   5   4   43.50    0.79
  -2  -5  -4   38.94    0.79
   2  -5   4   43.04    0.86
  -2  -5  -4   39.77    0.76
  -2   5   4   42.99    0.70
   2   5  -4   38.84    0.65
  -2   5   4   43.58    0.82
   2  -5   4   44.21    0.90
   2   6   4  145.51    2.15
   2  -6  -4  150.28    2.31
  -2  -6   4  142.78    2.17
  -2  -6   4  140.06    2.07
   2  -6  -4  150.67    2.24
   2   6   4  141.61    2.11
  -2  -6   4  143.06    2.13
   2   6   4  139.70    2.00
  -2   6  -4  149.00    2.12
   2  -6   4  140.69    2.20
  -2  -6  -4  148.44    2.19
  -2   6   4  145.31    2.13
   2  -6   4  142.53    2.11
   2  -6   4  141.32    2.18
  -2  -6  -4  147.82    2.24
  -2   6   4  141.24    2.06
   2   6  -4  147.06    2.16
  -2  -7   4   36.29    0.85
  -2  -7   4   36.22    0.88
   2  -7  -4   36.85    0.93
   2   7   4   37.10    0.86
  -2   7  -4   35.69    0.76
   2  -7  -4   35.27    0.84
   2   7   4   35.37    0.81
   2   7  -4   37.41    0.81
   2  -7   4   35.54    0.89
  -2  -7  -4   36.20    0.87
  -2   7   4   35.98    0.74
   2  -7   4   35.78    0.91
   2  -7   4   36.44    0.81
  -2  -7  -4   35.73    0.82
  -2   7   4   37.09    0.83
   2   8   4   39.06    0.90
  -2  -8   4   40.22    0.99
   2  -8  -4   32.71    0.86
  -2  -8   4   39.59    0.94
   2   8   4   40.87    0.97
   2  -8  -4   34.74    1.01
  -2   8  -4   33.71    0.79
   2   8  -4   34.23    0.83
   2  -8   4   39.69    1.01
  -2  -8  -4   32.69    0.90
  -2  -8  -4   32.54    0.85
   2  -8   4   39.70    1.03
  -2   8   4   39.71    0.91
   2  -9  -4   15.64    0.73
   2  -9  -4   15.11    0.84
   2   9   4   21.34    0.79
  -2  -9   4   20.32    0.80
   2  -9   4   19.18    0.82
  -2   9   4   19.49    0.79
  -2  -9  -4   15.74    0.73
   2   9  -4   14.82    0.67
   2  -9   4   20.40    0.84
  -2  -9  -4   14.70    0.67
   2  10   4   11.97    0.74
  -2 -10   4   11.42    0.75
   2 -10  -4   16.12    0.86
   2  10  -4   13.58    0.72
   2 -10   4   11.53    0.79
  -2  10   4   10.55    0.75
  -2 -10  -4   15.10    0.74
  -2 -10  -4   15.61    0.78
   3   0   4   -0.24    0.15
  -3   0   4   -0.16    0.19
   3   0   4   -0.25    0.18
   3   0   4   -0.32    0.13
   3   0  -4   -0.17    0.20
   3   0   4    0.28    0.18
  -3   0  -4   -0.11    0.12
   3   0  -4    0.23    0.09
   3   0   4    0.13    0.10
   3  -1  -4  581.28    7.38
   3  -1  -4  561.13    7.47
   3   1   4  558.82    7.76
   3   1   4  567.16    7.56
  -3   1  -4  568.25    7.38
  -3  -1   4  572.44    7.62
  -3  -1   4  558.53    7.40
   3   1   4  563.00    7.46
   3   1   4  564.98    7.39
   3   1   4  564.98    7.37
  -3  -1  -4  542.30    7.23
  -3  -1  -4  568.30    7.63
  -3   1   4  566.67    7.69
   3   1  -4  555.07    7.41
   3  -1   4  566.82    7.40
   3  -1   4  571.41    7.59
   3  -1   4  567.41    7.59
   3  -1   4  557.29    7.43
   3  -1   4  558.63    7.41
   3   1  -4  552.77    7.32
   3  -1   4  561.16    7.48
   3   2   4    2.36    0.19
   3   2   4    2.35    0.20
   3  -2  -4    2.42    0.20
   3   2   4    2.52    0.20
  -3  -2   4    2.62    0.27
   3   2   4    2.42    0.20
  -3  -2   4    2.62    0.24
  -3   2   4    2.40    0.22
  -3  -2  -4    2.06    0.13
   3  -2   4    2.21    0.19
   3  -2   4    2.70    0.25
   3   2  -4    2.59    0.22
   3  -2   4    2.62    0.27
   3  -2   4    2.81    0.21
  -3  -2  -4    2.16    0.21
   3   2  -4    2.92    0.23
   3   3   4  305.57    4.07
   3  -3  -4  276.36    3.74
  -3  -3   4  306.24    4.10
   3   3   4  303.57    4.06
  -3  -3   4  300.74    4.11
   3   3   4  302.84    4.03
   3  -3  -4  279.33    3.77
   3  -3   4  311.50    4.07
   3  -3   4  301.22    4.12
  -3  -3  -4  278.89    3.64
   3  -3   4  300.49    4.17
  -3  -3  -4  273.07    3.74
  -3   3   4  305.82    4.10
  -3   3   4  302.29    4.07
   3  -3   4  303.66    4.02
   3   3  -4  283.33    3.71
   3   3  -4  270.55    3.70
  -3  -4   4   23.61    0.56
   3   4   4   23.75    0.54
   3   4   4   24.05    0.48
  -3  -4   4   25.10    0.61
   3  -4  -4   28.78    0.64
  -3  -4   4   23.78    0.35
   3  -4  -4   28.33    0.66
   3   4   4   24.15    0.55
  -3  -4   4   23.45    0.37
  -3  -4  -4   29.12    0.63
  -3   4   4   24.48    0.53
   3  -4   4   25.93    0.66
   3   4  -4   28.12    0.58
  -3  -4  -4   29.02    0.55
   3  -4   4   24.51    0.58
   3  -4   4   23.56    0.49
  -3   4   4   24.08    0.59
   3   4  -4   28.24    0.55
   3  -4   4   23.71    0.56
   3  -5  -4  143.11    2.15
   3  -5  -4  140.57    2.11
   3   5   4  122.45    1.74
   3   5   4  121.80    1.84
  -3  -5   4  121.48    1.81
  -3  -5   4  122.58    1.86
   3   5   4  122.98    1.83
   3  -5  -4  145.08    2.21
  -3  -5   4  122.71    1.86
  -3  -5  -4  142.47    2.12
  -3  -5  -4  139.91    2.03
   3  -5   4  119.79    1.73
   3  -5   4  123.21    1.87
   3  -5   4  123.08    1.87
   3   5  -4  141.81    2.00
   3  -5   4  118.83    1.93
  -3   5   4  119.88    1.76
   3   5  -4  143.99    2.06
  -3   5   4  123.86    1.85
   3  -6  -4   29.99    0.79
   3   6   4   32.44    0.72
   3   6   4   32.11    0.62
  -3  -6   4   31.87    0.69
   3  -6  -4   31.27    0.73
  -3  -6   4   32.51    0.76
  -3   6  -4   30.56    0.64
  -3  -6   4   33.55    0.78
   3   6   4   32.52    0.75
   3  -6  -4   29.91    0.82
   3   6  -4   31.11    0.71
   3  -6   4   31.62    0.78
   3  -6   4   32.18    0.84
   3  -6   4   31.67    0.76
  -3  -6  -4   29.70    0.69
  -3  -6  -4   30.72    0.75
  -3   6   4   32.09    0.75
   3  -7  -4   51.69    1.17
   3   7   4   63.99    1.21
   3  -7  -4   52.99    1.06
  -3   7  -4   54.88    0.99
  -3  -7   4   64.56    1.24
   3   7   4   63.09    1.17
  -3  -7   4   64.21    1.23
   3  -7   4   63.76    1.17
  -3  -7  -4   53.40    1.05
   3  -7   4   62.67    1.30
  -3   7   4   65.19    1.20
   3  -7   4   63.78    1.26
  -3  -7  -4   55.02    1.12
   3   7  -4   54.51    1.05
  -3   7   4   63.94    1.12
   3   8   4   32.91    0.84
  -3  -8   4   33.59    0.90
   3  -8  -4   35.01    0.91
   3  -8  -4   35.09    1.00
  -3  -8   4   32.76    0.90
   3   8   4   33.01    0.88
  -3  -8  -4   35.06    0.85
   3  -8   4   33.17    0.93
   3   8  -4   34.85    0.87
   3  -8   4   32.37    0.97
  -3  -8  -4   36.55    0.94
  -3  -9   4   49.04    1.31
   3   9   4   49.80    1.10
   3  -9  -4   52.84    1.18
   3   9   4   49.44    1.16
  -3  -9   4   48.17    1.17
   3  -9  -4   52.72    1.34
   3   9  -4   51.17    1.14
  -3  -9  -4   51.35    1.16
   3  -9   4   48.75    1.25
  -3  -9  -4   51.47    1.26
   3  -9   4   49.17    1.22
   3 -10  -4   40.08    1.20
   3  10   4   35.17    1.04
  -3 -10   4   37.41    1.14
  -3 -10  -4   37.15    1.03
  -3 -10  -4   38.84    1.18
   3  10  -4   39.17    1.05
   3 -10   4   33.57    1.13
  -3  10   4   32.89    1.10
   3 -10   4   33.97    1.11
   4   0   4  131.43    1.84
   4   0   4  133.43    1.86
  -4   0   4  133.00    1.93
  -4   0  -4  125.25    1.71
   4   0   4  131.37    1.92
   4   0  -4  124.41    1.71
   4   0   4  133.97    1.92
   4   0   4  132.11    1.80
   4   0  -4  127.32    1.85
   4   1   4   39.52    0.72
  -4  -1   4   40.51    0.74
   4  -1  -4   30.73    0.55
   4   1   4   39.37    0.69
   4   1   4   39.16    0.64
   4   1   4   39.11    0.68
   4  -1  -4   32.40    0.69
  -4   1  -4   31.43    0.48
  -4  -1   4   39.01    0.77
   4   1   4   39.28    0.73
   4  -1   4   39.16    0.60
   4   1  -4   31.94    0.50
   4  -1   4   38.38    0.68
   4  -1   4   38.55    0.77
   4   1  -4   31.90    0.64
   4  -1   4   39.11    0.64
   4  -1   4   38.18    0.64
  -4  -1  -4   31.13    0.56
   4  -1   4   38.85    0.75
  -4   1   4   40.77    0.75
   4   2   4   43.66    0.73
   4   2   4   41.84    0.72
   4  -2  -4   42.27    0.75
  -4  -2   4   42.98    0.80
  -4  -2   4   42.06    0.81
   4  -2  -4   43.80    0.85
   4   2   4   43.14    0.75
  -4  -2  -4   42.88    0.75
  -4  -2  -4   42.42    0.60
   4  -2   4   42.92    0.85
   4   2  -4   43.77    0.77
   4  -2   4   42.39    0.68
   4  -2   4   41.92    0.73
   4  -2   4   42.38    0.81
  -4   2   4   43.05    0.82
   4   2  -4   43.77    0.80
   4  -2   4   42.41    0.70
   4   3   4   78.96    1.23
  -4  -3   4   79.30    1.30
   4   3   4   82.02    1.25
   4   3   4   77.82    1.20
   4  -3  -4   86.77    1.37
  -4  -3   4   81.18    1.28
   4  -3   4   80.44    1.36
  -4  -3  -4   89.95    1.37
   4  -3   4   81.20    1.31
   4  -3   4   79.20    1.23
   4  -3   4   79.40    1.22
  -4   3   4   80.99    1.29
   4   3  -4   91.67    1.37
  -4  -3  -4   88.80    1.24
   4   3  -4   89.35    1.37
   4   4   4    2.87    0.26
   4   4   4    2.79    0.22
   4  -4  -4    1.23    0.26
  -4  -4   4    3.05    0.26
  -4  -4   4    3.61    0.32
   4  -4  -4    1.14    0.25
   4   4   4    2.79    0.26
   4  -4   4    2.84    0.34
   4  -4   4    2.88    0.30
   4  -4   4    3.07    0.28
   4   4  -4    1.11    0.21
  -4   4   4    3.37    0.29
  -4   4   4    2.97    0.29
  -4  -4  -4    1.35    0.17
   4   4  -4    1.29    0.25
   4  -4   4    3.22    0.26
  -4  -4  -4    1.63    0.26
   4  -5  -4   63.55    1.23
   4  -5  -4   64.35    1.12
   4   5   4   74.31    1.15
  -4  -5   4   75.90    1.29
   4  -5  -4   63.52    1.18
  -4  -5   4   73.73    1.21
   4   5   4   74.74    1.24
   4   5   4   74.40    1.23
   4  -5   4   72.58    1.36
   4  -5   4   72.68    1.29
   4   5  -4   62.95    1.05
   4   5  -4   65.14    1.09
  -4   5   4   72.37    1.26
   4  -5   4   72.94    1.17
  -4  -5  -4   63.17    1.14
  -4   5   4   74.64    1.22
  -4  -5  -4   64.72    1.03
   4  -5   4   75.10    1.27
   4   6   4    0.59    0.27
  -4  -6   4    0.64    0.29
   4  -6  -4    1.62    0.33
  -4  -6   4    0.28    0.24
   4   6   4    0.44    0.28
  -4  -6   4    0.18    0.30
   4  -6  -4    1.51    0.39
   4  -6  -4    1.41    0.35
   4   6   4    0.38    0.21
   4  -6   4   -0.04    0.33
  -4  -6  -4    1.13    0.33
  -4  -6  -4    1.25    0.27
   4   6  -4    1.29    0.24
   4  -6   4    0.32    0.31
   4   6  -4    1.06    0.27
   4  -6   4    0.08    0.27
  -4   6   4    0.05    0.26
   4  -7  -4  135.91    2.10
   4  -7  -4  133.38    2.22
  -4  -7   4  121.52    1.97
   4   7   4  116.51    1.91
  -4  -7   4  118.20    1.93
  -4   7  -4  135.32    2.02
   4  -7  -4  136.50    2.25
   4   7   4  120.10    1.88
  -4  -7  -4  135.65    2.17
  -4  -7  -4  133.12    2.05
   4  -7   4  117.64    1.97
   4   7  -4  134.87    2.10
  -4   7   4  117.91    1.90
   4  -7   4  114.96    2.03
  -4  -8   4    1.92    0.41
   4  -8  -4    1.73    0.36
   4   8   4    1.54    0.35
   4   8   4    1.93    0.39
  -4  -8   4    1.62    0.39
   4  -8  -4    2.52    0.48
   4  -8   4    2.02    0.45
  -4  -8  -4    1.35    0.37
   4  -8   4    1.93    0.46
  -4  -8  -4    2.63    0.43
   4   8  -4    2.33    0.37
  -4  -9   4   98.37    1.80
   4  -9  -4   93.85    1.85
  -4  -9   4   94.44    1.76
   4   9   4   93.84    1.75
   4   9   4   93.96    1.70
   4   9  -4   93.00    1.66
   4  -9   4   93.45    1.88
  -4  -9  -4   90.98    1.66
   4  -9   4   94.55    1.82
  -4  -9  -4   93.85    1.77
  -4 -10   4    6.20    0.60
   4  10   4    6.05    0.59
   4 -10  -4    5.47    0.66
  -4  10   4    6.39    0.62
  -4 -10  -4    6.26    0.67
   4 -10   4    5.81    0.66
   4 -10   4    5.49    0.66
   4  10  -4    7.22    0.59
   5   0   4   -0.02    0.15
   5   0  -4    0.08    0.15
   5   0   4   -0.05    0.06
  -5   0   4    0.06    0.24
   5   0   4   -0.37    0.21
  -5   0  -4   -0.17    0.13
   5   0  -4    0.05    0.24
   5   0   4   -0.33    0.18
   5   0   4    0.06    0.16
   5   1   4  512.36    6.78
  -5  -1   4  513.00    6.86
   5  -1  -4  488.67    6.49
   5   1   4  525.38    6.84
  -5   1  -4  483.35    6.27
   5  -1  -4  482.41    6.36
   5   1   4  509.24    6.74
  -5  -1   4  519.65    6.87
   5   1   4  518.30    6.78
   5  -1   4  512.26    6.74
   5  -1   4  515.96    6.87
   5  -1   4  505.25    6.86
   5   1  -4  481.75    6.40
  -5   1   4  522.07    6.87
   5  -1   4  513.10    6.74
   5   1  -4  481.80    6.46
   5  -1   4  518.23    6.88
   5   1  -4  492.35    6.44
   5  -1   4  531.28    6.79
  -5  -1  -4  486.58    6.35
   5   2   4    8.51    0.34
  -5  -2   4    8.49    0.39
   5   2   4    8.35    0.33
  -5  -2   4    8.80    0.38
   5   2   4    8.44    0.38
   5   2   4    8.04    0.31
   5  -2  -4    8.50    0.45
  -5   2  -4    8.08    0.17
   5  -2  -4    8.53    0.36
  -5   2   4    8.41    0.42
   5  -2   4    8.28    0.30
   5  -2   4    8.29    0.29
   5   2  -4    7.98    0.25
   5  -2   4    8.27    0.42
   5   2  -4    9.04    0.41
   5  -2   4    8.56    0.45
   5   2  -4    9.08    0.42
  -5  -2  -4    7.68    0.33
   5  -2   4    8.35    0.34
   5  -3  -4  431.45    5.85
   5   3   4  433.07    5.78
   5   3   4  447.41    5.83
   5   3   4  444.59    5.81
  -5  -3   4  443.12    5.87
  -5  -3   4  433.72    5.89
   5  -3   4  438.90    5.91
   5  -3   4  439.29    5.80
  -5   3   4  429.57    5.88
  -5  -3  -4  435.39    5.71
   5   3  -4  443.64    5.86
   5  -3   4  435.16    5.96
  -5  -3  -4  441.21    5.84
   5   3  -4  440.60    5.84
   5  -3   4  433.88    5.79
  -5  -4   4    2.52    0.28
   5   4   4    2.82    0.29
   5  -4  -4    3.38    0.32
   5   4   4    2.49    0.27
   5  -4  -4    3.11    0.34
   5   4   4    2.82    0.25
  -5  -4   4    3.18    0.34
   5  -4   4    2.75    0.26
  -5  -4  -4    3.56    0.22
   5   4  -4    3.55    0.29
   5  -4   4    2.74    0.33
   5  -4   4    3.15    0.29
   5   4  -4    3.05    0.29
  -5   4   4    2.96    0.33
   5  -4   4    2.17    0.35
  -5  -4  -4    2.77    0.30
  -5  -5   4  130.44    1.95
   5  -5  -4  132.91    2.03
   5   5   4  128.32    1.86
   5   5   4  127.71    1.95
  -5  -5   4  126.31    2.01
   5  -5  -4  133.35    2.09
   5   5   4  128.07    1.95
   5  -5   4  129.24    2.11
  -5   5   4  127.06    1.98
  -5  -5  -4  132.42    1.91
   5  -5   4  131.49    1.91
  -5   5   4  127.80    1.97
   5   5  -4  134.92    1.99
   5  -5   4  127.49    2.01
  -5  -5  -4  132.68    2.05
   5   5  -4  133.96    2.01
   5  -5   4  129.33    1.98
   5   6   4    4.16    0.38
   5  -6  -4    4.63    0.40
   5   6   4    5.01    0.34
   5  -6  -4    4.17    0.45
  -5  -6   4    5.10    0.46
   5   6   4    4.22    0.36
   5  -6  -4    4.23    0.43
  -5  -6   4    4.88    0.39
  -5  -6  -4    4.23    0.36
   5  -6   4    4.21    0.47
  -5   6   4    4.09    0.38
  -5  -6  -4    4.84    0.33
   5   6  -4    4.26    0.33
   5   6  -4    4.59    0.40
   5  -6   4    5.21    0.43
   5   7   4  105.47    1.75
   5  -7  -4  100.96    1.84
   5  -7  -4  102.35    1.70
  -5  -7   4  103.16    1.79
   5   7   4  102.37    1.71
   5  -7  -4  105.32    1.84
  -5  -7  -4  101.21    1.63
   5   7  -4  101.78    1.70
  -5   7   4   99.94    1.73
  -5  -7  -4  100.77    1.76
   5  -7   4  105.13    1.81
   5  -7   4  103.43    1.89
   5   8   4    9.01    0.58
   5  -8  -4    9.10    0.68
  -5  -8   4    9.90    0.63
   5   8   4    9.49    0.59
   5  -8  -4    8.79    0.66
   5  -8  -4    8.56    0.61
   5  -8   4    9.38    0.66
   5  -8   4    9.27    0.66
  -5  -8  -4    8.52    0.58
   5   8  -4   10.00    0.57
  -5  -9   4   32.70    1.04
   5   9   4   32.80    0.90
   5   9   4   32.97    0.96
   5  -9  -4   30.28    1.04
   5  -9   4   30.38    1.08
  -5  -9  -4   31.15    0.99
   5   9  -4   30.95    0.90
   5  -9   4   30.87    1.03
   5 -10  -4    2.05    0.58
   5  10   4    1.15    0.52
  -5 -10   4    2.45    0.85
  -5 -10  -4    2.36    0.55
   5 -10   4    0.78    0.59
   5  10  -4    1.75    0.49
   5 -10   4    0.77    0.56
   6   0   4   82.07    1.28
  -6   0  -4   81.83    1.21
   6   0   4   81.19    1.27
   6   0  -4   82.61    1.37
   6   0   4   84.70    1.36
   6   0   4   82.67    1.24
  -6   0   4   82.72    1.39
   6   0  -4   82.33    1.24
   6   0   4   79.83    1.10
   6  -1  -4   10.04    0.48
  -6   1  -4   10.73    0.29
  -6  -1   4   15.24    0.51
   6   1   4   15.44    0.49
   6  -1  -4   11.26    0.39
   6   1   4   15.17    0.44
   6   1   4   14.63    0.41
  -6  -1   4   15.33    0.53
   6   1   4   14.69    0.43
  -6   1   4   15.13    0.54
   6   1  -4   10.98    0.33
   6   1  -4   10.50    0.44
   6  -1   4   15.95    0.33
   6  -1   4   15.13    0.53
   6  -1   4   14.37    0.41
  -6  -1  -4   10.54    0.37
   6   1  -4   10.64    0.45
   6  -1   4   14.96    0.42
   6  -1   4   14.32    0.44
  -6  -2   4   41.43    0.85
  -6  -2   4   40.72    0.86
  -6   2  -4   46.12    0.67
   6  -2  -4   46.02    0.85
   6   2   4   43.26    0.81
   6   2   4   41.90    0.76
   6   2   4   42.07    0.77
   6  -2  -4   44.56    0.94
   6   2   4   42.34    0.84
   6   2  -4   46.50    0.75
   6   2  -4   45.75    0.92
   6  -2   4   40.52    0.79
  -6   2   4   42.49    0.89
   6   2  -4   47.14    0.88
   6  -2   4   41.51    0.71
  -6  -2  -4   46.47    0.83
   6  -2   4   43.33    0.92
   6  -2   4   40.54    0.77
   6  -3  -4   53.34    0.99
   6   3   4   43.32    0.80
  -6  -3   4   43.23    0.90
   6   3   4   41.28    0.78
  -6  -3   4   41.78    0.86
   6   3   4   42.62    0.83
   6  -3   4   43.19    0.78
   6   3  -4   52.51    0.98
   6  -3   4   41.51    0.95
   6   3  -4   54.93    1.02
  -6   3   4   43.68    0.91
  -6  -3  -4   55.42    0.97
   6  -3   4   43.21    0.82
   6   4   4   92.99    1.50
  -6  -4   4   95.77    1.59
   6  -4  -4   80.44    1.40
   6   4   4   93.13    1.51
   6   4   4   94.38    1.46
  -6  -4   4   95.64    1.55
   6   4  -4   80.54    1.37
   6  -4   4   93.53    1.67
   6   4  -4   83.08    1.37
  -6  -4  -4   84.86    1.38
   6  -4   4   97.68    1.51
   6  -4   4   96.08    1.51
  -6   4   4   94.71    1.60
   6  -5  -4   38.45    0.85
   6   5   4   50.30    0.92
  -6  -5   4   51.06    1.06
   6  -5  -4   36.82    0.92
  -6  -5   4   50.87    1.00
   6   5   4   50.39    0.99
   6   5   4   50.72    0.98
   6  -5   4   50.81    0.97
   6  -5   4   50.63    1.14
  -6   5   4   51.92    1.04
   6  -5   4   51.74    1.03
   6   5  -4   37.68    0.83
  -6  -5  -4   37.72    0.86
   6   5  -4   37.59    0.83
  -6  -6   4   29.56    0.73
   6  -6  -4   28.87    0.76
   6   6   4   28.86    0.65
   6  -6  -4   27.45    0.83
  -6  -6   4   28.41    0.82
   6  -6  -4   28.11    0.86
   6   6   4   29.85    0.76
   6   6   4   29.24    0.75
   6   6  -4   27.62    0.73
  -6   6   4   27.61    0.79
   6   6  -4   28.18    0.74
  -6  -6  -4   27.63    0.78
  -6   6   4   29.57    0.90
   6  -6   4   28.97    0.82
   6  -6   4   30.01    0.92
   6  -6   4   27.07    0.69
   6  -7  -4  130.74    2.21
  -6  -7   4  120.19    2.04
   6   7   4  118.92    1.98
   6  -7  -4  128.46    2.21
   6  -7  -4  126.62    2.03
   6   7   4  121.98    1.96
   6   7  -4  130.34    2.08
  -6  -7  -4  129.36    2.14
   6  -7   4  123.89    2.07
  -6   7   4  116.06    1.97
   6  -7   4  121.47    2.16
   6   8   4   15.68    0.70
  -6  -8   4   16.98    0.75
   6  -8  -4   15.83    0.81
   6   8   4   15.78    0.70
   6  -8  -4   16.72    0.82
   6  -8   4   14.72    0.83
   6  -8   4   14.94    0.75
  -6  -8  -4   19.02    0.78
   6   8  -4   16.11    0.68
   6   9   4   82.04    1.63
   6  -9  -4   70.59    1.60
  -6  -9   4   82.98    1.71
   6  -9  -4   71.78    1.61
   6   9   4   83.90    1.62
   6  -9   4   86.80    1.75
   6  -9   4   84.43    1.81
  -6  -9  -4   69.80    1.53
   6   9  -4   69.58    1.43
   6  10   4   -0.35    0.43
   6 -10  -4    0.16    0.55
  -6 -10   4    0.86    0.55
   6 -10   4    0.24    0.56
   6  10  -4    0.53    0.43
  -6 -10  -4    0.97    0.54
   6 -10   4   -0.02    0.53
   7   0   4    0.17    0.09
   7   0   4    0.05    0.19
   7   0   4   -0.09    0.25
  -7   0   4    0.38    0.30
   7   0   4   -0.23    0.22
   7   0  -4    0.24    0.27
   7   0   4   -0.17    0.20
  -7   0  -4   -0.15    0.18
   7   0  -4   -0.05    0.20
  -7   1  -4  168.20    2.25
   7   1   4  148.68    2.17
   7   1   4  148.15    2.13
   7   1   4  149.12    2.17
   7  -1  -4  165.75    2.36
  -7  -1   4  150.48    2.26
  -7  -1   4  148.99    2.28
   7   1   4  149.07    2.23
   7  -1  -4  161.83    2.48
   7  -1   4  150.06    2.15
   7   1  -4  162.25    2.30
   7  -1   4  148.23    2.14
   7  -1   4  146.45    2.03
   7  -1   4  154.03    2.19
   7   1  -4  165.05    2.44
  -7   1   4  148.37    2.30
   7  -1   4  149.83    2.28
  -7  -1  -4  163.18    2.32
  -7   2  -4    4.38    0.22
   7  -2  -4    4.88    0.34
   7   2   4    4.67    0.35
   7  -2  -4    4.36    0.40
  -7  -2   4    4.90    0.39
   7   2   4    5.26    0.37
   7   2   4    5.57    0.36
  -7  -2   4    5.46    0.41
   7   2   4    4.98    0.33
   7  -2   4    5.23    0.28
  -7   2   4    5.16    0.43
   7   2  -4    4.15    0.35
  -7  -2  -4    4.70    0.31
   7   2  -4    4.28    0.36
   7  -2   4    5.12    0.42
   7   2  -4    4.56    0.27
   7  -2   4    4.90    0.32
   7  -2   4    4.79    0.33
  -7  -3   4  135.64    2.12
   7   3   4  138.65    2.10
   7   3   4  138.35    2.03
  -7  -3   4  134.20    2.13
   7  -3  -4  125.22    2.01
   7   3   4  135.97    2.06
   7   3   4  136.68    2.02
   7  -3  -4  123.07    1.91
   7   3  -4  121.22    1.78
   7  -3   4  136.23    2.20
   7   3  -4  124.49    1.92
   7  -3   4  138.15    2.02
   7   3  -4  125.57    1.95
   7  -3   4  138.62    2.05
   7  -3   4  135.36    1.99
  -7   3   4  138.62    2.19
  -7  -3  -4  124.61    1.89
   7   4   4   16.34    0.53
   7  -4  -4   19.14    0.63
   7   4   4   16.06    0.55
   7   4   4   16.07    0.53
  -7  -4   4   16.43    0.63
  -7  -4   4   17.41    0.61
   7  -4   4   14.85    0.68
   7  -4   4   15.82    0.54
   7  -4   4   16.47    0.55
   7   4  -4   19.00    0.61
   7   4  -4   19.20    0.64
  -7   4   4   16.71    0.64
  -7  -4  -4   19.17    0.60
   7  -5  -4  173.46    2.58
   7   5   4  166.17    2.42
   7   5   4  168.22    2.52
   7   5   4  165.08    2.50
   7  -5  -4  175.56    2.67
  -7  -5   4  169.58    2.53
  -7  -5   4  167.49    2.60
   7  -5   4  167.28    2.51
  -7   5   4  168.15    2.59
   7   5  -4  171.03    2.59
  -7  -5  -4  175.12    2.62
   7  -5   4  169.03    2.69
   7   5  -4  174.56    2.60
   7  -5   4  171.58    2.50
   7  -6  -4   51.05    1.17
   7  -6  -4   49.14    1.14
   7  -6  -4   47.83    1.00
   7   6   4   51.22    1.07
   7   6   4   50.60    0.96
   7   6   4   50.81    1.07
  -7  -6   4   51.22    1.05
  -7  -6   4   52.82    1.16
   7  -6   4   53.36    1.11
  -7   6   4   52.60    1.13
   7  -6   4   50.07    1.03
   7  -6   4   50.20    1.23
   7   6  -4   51.48    1.07
  -7  -6  -4   50.23    1.10
   7   6  -4   48.89    1.05
   7  -7  -4   43.25    1.13
   7   7   4   44.65    1.04
   7  -7  -4   42.87    1.12
   7   7   4   45.49    1.05
  -7  -7   4   43.49    1.10
   7  -7   4   43.88    1.19
   7  -7   4   45.12    1.07
   7   7  -4   41.92    1.03
  -7  -7  -4   41.88    1.05
  -7   7   4   43.53    1.05
   7  -8  -4   54.43    1.34
   7   8   4   56.12    1.24
  -7  -8   4   56.50    1.35
   7  -8  -4   56.22    1.36
   7   8   4   55.97    1.25
   7   8  -4   53.42    1.20
   7  -8   4   55.94    1.41
   7  -8   4   55.58    1.35
  -7  -8  -4   55.14    1.28
  -7  -9   4   15.10    0.82
   7   9   4   15.25    0.77
   7   9   4   15.19    0.73
   7  -9  -4   18.73    0.93
   7  -9  -4   20.83    0.96
   7  -9   4   13.85    0.91
   7  -9   4   14.66    0.84
  -7  -9  -4   20.32    0.89
   7   9  -4   19.07    0.80
   8   0   4  189.69    2.81
   8   0   4  191.06    2.71
   8   0   4  186.47    2.72
   8   0  -4  180.98    2.69
   8   0  -4  180.30    2.56
  -8   0   4  190.61    2.86
  -8   0  -4  177.58    2.51
   8   0   4  189.23    2.69
   8   1   4    5.29    0.40
  -8  -1   4    6.31    0.44
   8  -1  -4    5.25    0.35
   8   1   4    5.91    0.38
   8  -1  -4    5.34    0.39
   8   1   4    6.20    0.37
  -8   1  -4    5.56    0.30
  -8  -1   4    6.40    0.47
   8   1   4    5.86    0.40
   8  -1   4    6.15    0.26
  -8  -1  -4    5.45    0.34
   8  -1   4    6.18    0.37
   8  -1   4    6.03    0.41
   8  -1   4    5.56    0.37
   8  -1   4    6.27    0.45
  -8   1   4    6.29    0.48
   8   1  -4    4.57    0.41
   8   1  -4    5.25    0.32
  -8  -2   4  297.80    4.13
   8   2   4  293.40    4.10
   8   2   4  288.97    4.04
   8   2   4  291.65    4.02
  -8  -2   4  289.42    4.15
   8  -2  -4  302.12    4.17
   8   2   4  286.65    4.01
   8  -2  -4  298.71    4.28
  -8   2   4  299.51    4.20
   8   2  -4  299.60    4.07
  -8  -2  -4  301.26    4.13
   8   2  -4  304.03    4.25
   8  -2   4  289.93    4.05
   8   2  -4  303.71    4.22
   8  -2   4  289.65    3.92
   8  -2   4  291.76    4.18
   8  -2   4  293.06    4.03
  -8  -3   4   11.96    0.58
   8   3   4   12.51    0.48
   8  -3  -4   18.14    0.69
   8   3   4   12.30    0.54
   8  -3  -4   18.02    0.63
   8   3   4   11.88    0.50
   8   3   4   11.72    0.47
  -8  -3   4   11.14    0.54
   8  -3   4   12.11    0.49
  -8   3   4   11.65    0.63
   8  -3   4   11.96    0.44
   8  -3   4   12.05    0.63
  -8  -3  -4   17.22    0.56
   8  -3   4   11.87    0.51
   8   3  -4   19.12    0.64
   8   3  -4   17.44    0.62
   8   3  -4   18.40    0.49
   8   4   4  156.51    2.39
  -8  -4   4  159.44    2.47
   8   4   4  156.00    2.42
   8  -4  -4  153.74    2.38
   8   4   4  159.49    2.37
  -8  -4   4  158.51    2.44
   8   4   4  159.30    2.33
   8   4  -4  153.84    2.38
   8   4  -4  154.14    2.23
   8   4  -4  156.73    2.39
  -8  -4  -4  153.09    2.35
   8  -4   4  158.34    2.38
   8  -4   4  158.78    2.34
   8  -4   4  152.72    2.54
  -8   4   4  157.66    2.50
   8   5   4   12.48    0.56
  -8  -5   4   14.23    0.67
   8  -5  -4    8.61    0.57
   8   5   4   13.99    0.63
   8  -5  -4    8.59    0.53
  -8  -5   4   14.12    0.57
   8   5   4   13.61    0.54
   8  -5   4   14.84    0.74
  -8   5   4   13.35    0.66
  -8  -5  -4    8.19    0.54
   8  -5   4   14.19    0.61
   8  -5   4   13.56    0.56
   8   5  -4    9.00    0.55
   8   5  -4    8.17    0.57
   8  -6  -4  124.09    2.14
  -8  -6   4  110.14    1.85
   8   6   4  109.07    1.85
   8  -6  -4  120.15    1.95
   8   6   4  110.59    1.87
   8  -6  -4  126.89    2.12
  -8  -6   4  110.47    1.95
   8   6  -4  122.34    2.03
  -8  -6  -4  121.39    2.05
   8   6  -4  123.49    2.04
   8  -6   4  111.77    1.88
   8  -6   4  115.46    2.09
   8  -6   4  110.31    1.83
  -8   6   4  111.36    1.92
  -8  -7   4   45.09    1.15
   8  -7  -4   46.51    1.19
   8   7   4   45.08    1.07
   8   7   4   46.11    1.10
   8  -7  -4   46.09    1.19
   8   7  -4   46.61    1.13
   8  -7   4   44.64    1.13
  -8  -7  -4   45.60    1.13
  -8   7   4   43.66    1.09
   8  -7   4   44.13    1.23
   8   7  -4   47.47    1.10
  -8  -8   4   43.18    1.18
   8  -8  -4   35.08    1.10
   8  -8  -4   37.50    1.19
   8   8   4   44.48    1.13
   8   8   4   42.99    1.09
   8  -8   4   40.95    1.25
  -8  -8  -4   35.47    1.05
   8  -8   4   42.03    1.14
   8   8  -4   35.69    1.00
   8  -9  -4   17.66    1.00
  -8  -9   4   24.61    0.98
   8   9   4   26.35    0.99
   8   9   4   25.38    0.94
   8  -9  -4   16.06    0.93
   8  -9   4   24.65    1.16
   8  -9   4   24.58    0.99
   8   9  -4   17.25    0.80
  -8  -9  -4   19.86    0.91
   9   0  -4    0.28    0.25
   9   0   4   -0.16    0.26
  -9   0  -4    0.08    0.23
   9   0  -4   -0.35    0.31
   9   0   4   -0.09    0.25
   9   0   4    0.23    0.29
   9   0   4    0.09    0.32
  -9   0   4    0.17    0.29
   9  -1  -4    1.01    0.30
   9   1   4    2.52    0.33
   9   1   4    2.12    0.33
   9   1   4    2.80    0.35
  -9  -1   4    2.04    0.37
  -9   1  -4    1.04    0.23
   9   1   4    2.72    0.36
   9  -1  -4    1.05    0.36
  -9  -1   4    2.03    0.35
   9   1  -4    1.27    0.36
   9  -1   4    2.25    0.33
   9   1  -4    1.48    0.26
  -9  -1  -4    1.11    0.25
   9  -1   4    3.02    0.34
   9  -1   4    2.62    0.31
   9  -1   4    2.05    0.38
  -9   1   4    1.68    0.44
   9  -2  -4   33.44    0.82
   9   2   4   34.28    0.79
  -9  -2   4   35.38    0.89
   9   2   4   34.93    0.78
   9   2   4   33.25    0.80
   9   2   4   35.42    0.87
   9  -2  -4   31.56    0.88
  -9  -2   4   33.51    0.90
   9  -2   4   32.66    0.81
  -9   2   4   35.39    0.97
   9   2  -4   33.11    0.90
   9   2  -4   33.47    0.73
  -9  -2  -4   32.30    0.75
   9   2  -4   32.80    0.85
   9  -2   4   34.48    0.82
   9  -2   4   32.80    0.91
   9   3   4    5.03    0.41
   9   3   4    4.51    0.37
   9   3   4    4.77    0.42
   9  -3  -4    6.24    0.52
   9  -3  -4    5.30    0.42
  -9  -3   4    5.17    0.49
   9   3   4    4.41    0.39
  -9  -3   4    4.61    0.46
   9   3  -4    5.50    0.37
   9  -3   4    4.68    0.49
  -9   3   4    5.59    0.53
   9  -3   4    4.98    0.40
   9   3  -4    5.61    0.45
  -9  -3  -4    5.28    0.40
   9   3  -4    5.66    0.46
   9  -3   4    5.06    0.42
   9  -3   4    5.16    0.35
   9   4   4   50.75    1.00
   9   4   4   52.03    1.11
   9   4   4   50.26    1.06
   9  -4  -4   49.02    1.10
  -9  -4   4   51.29    1.11
   9   4   4   51.43    1.07
  -9  -4   4   51.53    1.15
   9  -4   4   48.68    1.20
  -9   4   4   49.56    1.18
   9  -4   4   50.00    1.06
   9  -4   4   50.35    1.00
   9   4  -4   50.12    1.09
   9   4  -4   49.14    1.08
  -9  -4  -4   48.68    1.04
  -9  -5   4    5.82    0.53
  -9  -5   4    7.14    0.51
   9   5   4    6.39    0.44
   9  -5  -4    5.22    0.49
   9   5   4    7.75    0.52
   9   5   4    6.41    0.49
   9   5   4    5.90    0.46
   9  -5   4    6.41    0.48
   9   5  -4    4.47    0.46
  -9   5   4    5.39    0.55
  -9  -5  -4    5.31    0.47
   9  -5   4    5.60    0.57
   9   5  -4    4.81    0.45
   9  -5   4    6.96    0.48
   9   6   4   65.08    1.31
   9   6   4   65.79    1.33
   9  -6  -4   71.08    1.48
  -9  -6   4   64.60    1.40
   9  -6  -4   66.71    1.44
  -9  -6  -4   66.46    1.38
  -9   6   4   66.18    1.40
   9  -6   4   65.50    1.31
   9  -6   4   65.91    1.48
   9   6  -4   67.20    1.37
   9   6  -4   69.42    1.40
   9  -6   4   66.47    1.31
   9   7   4    0.67    0.45
   9  -7  -4    0.79    0.50
   9  -7  -4    0.01    0.51
  -9  -7   4    1.29    0.47
   9   7   4    1.15    0.44
   9   7  -4    0.85    0.41
   9  -7   4   -0.14    0.45
  -9  -7  -4    0.49    0.43
   9   7  -4    0.22    0.42
   9  -7   4    0.60    0.49
   9  -8  -4   58.55    1.44
   9  -8  -4   58.33    1.44
   9   8   4   61.80    1.37
  -9  -8   4   62.06    1.46
   9   8   4   61.89    1.37
   9  -8   4   62.02    1.54
   9  -8   4   61.25    1.41
  -9  -8  -4   59.70    1.40
   9   8  -4   59.66    1.35
   9  -9  -4    0.94    0.56
  -9  -9   4    1.16    0.52
   9   9   4    0.35    0.46
   9   9   4    0.20    0.49
   9  -9  -4    0.10    0.52
   9  -9   4   -0.33    0.54
   9  -9   4   -0.37    0.55
   9   9  -4   -0.06    0.50
  -9  -9  -4    0.68    0.52
  10   0   4  309.13    4.28
  10   0  -4  291.28    4.18
  10   0   4  304.49    4.39
  10   0  -4  285.28    4.03
 -10   0   4  306.26    4.47
  10   0   4  302.85    4.27
 -10   0  -4  287.91    3.96
  10   0   4  308.10    4.30
  10   1   4    5.60    0.43
  10   1   4    4.79    0.41
  10  -1  -4    5.88    0.51
  10   1   4    5.78    0.41
 -10  -1   4    5.36    0.47
  10   1   4    3.81    0.44
  10  -1  -4    6.05    0.43
 -10  -1   4    6.08    0.55
  10  -1   4    4.87    0.42
  10  -1   4    4.57    0.43
  10   1  -4    5.65    0.39
 -10   1   4    4.97    0.54
 -10  -1  -4    5.45    0.39
  10   1  -4    5.43    0.48
  10  -1   4    5.25    0.39
  10  -1   4    5.29    0.43
 -10  -2   4  264.08    3.87
  10   2   4  267.58    3.78
  10  -2  -4  271.08    3.99
  10   2   4  265.24    3.80
  10   2   4  264.18    3.76
  10   2   4  266.41    3.86
  10  -2  -4  273.03    3.88
 -10  -2   4  263.92    3.93
  10  -2   4  264.77    3.78
  10  -2   4  260.65    3.80
  10   2  -4  275.78    3.97
  10   2  -4  267.89    3.79
  10  -2   4  269.09    3.93
 -10  -2  -4  271.80    3.82
  10   2  -4  269.99    3.94
 -10   2   4  266.55    3.96
  10  -3  -4    3.37    0.39
 -10  -3   4    4.73    0.52
  10   3   4    4.30    0.42
  10   3   4    4.24    0.40
 -10  -3   4    4.41    0.48
  10   3   4    3.77    0.39
  10   3   4    4.49    0.45
  10  -3  -4    3.18    0.47
  10  -3   4    4.58    0.43
  10  -3   4    5.06    0.52
 -10  -3  -4    3.50    0.42
  10   3  -4    3.79    0.45
  10  -3   4    4.57    0.45
 -10   3   4    4.87    0.56
  10   3  -4    2.78    0.43
 -10  -4   4  101.09    1.83
  10   4   4  103.79    1.74
 -10  -4   4  101.95    1.82
  10  -4  -4   99.63    1.75
  10   4   4  102.93    1.72
  10   4   4  103.84    1.80
  10   4   4   99.98    1.76
  10   4  -4   95.95    1.74
 -10   4   4   99.52    1.89
 -10  -4  -4   99.69    1.71
  10   4  -4   97.36    1.79
  10  -4   4  100.28    1.76
  10  -4   4  104.03    1.92
  10   5   4    5.15    0.49
  10   5   4    6.01    0.53
  10   5   4    6.11    0.44
  10   5   4    5.96    0.52
 -10  -5   4    6.55    0.53
  10  -5  -4    7.61    0.56
 -10  -5   4    5.10    0.54
  10   5  -4    8.09    0.59
  10   5  -4    7.77    0.56
  10  -5   4    5.55    0.48
  10  -5   4    5.37    0.47
  10  -5   4    5.73    0.58
 -10  -5  -4    7.58    0.56
 -10   5   4    5.01    0.61
  10  -6  -4   80.86    1.63
 -10  -6   4   68.68    1.50
  10   6   4   68.24    1.42
  10   6   4   69.49    1.42
  10  -6  -4   78.99    1.63
  10   6   4   70.15    1.44
  10   6  -4   82.75    1.63
  10  -6   4   70.22    1.40
  10   6  -4   80.24    1.59
  10  -6   4   67.39    1.55
 -10   6   4   65.76    1.47
 -10  -6  -4   81.62    1.59
  10  -6   4   69.69    1.40
  10  -7  -4    4.57    0.58
  10  -7  -4    3.30    0.53
 -10  -7   4    8.01    0.67
  10   7   4    7.46    0.58
  10   7   4    8.40    0.60
  10   7  -4    3.40    0.51
 -10  -7  -4    3.74    0.56
  10  -7   4    6.44    0.67
  10   7  -4    3.67    0.52
  10  -7   4    6.82    0.61
  10   8   4   35.74    1.05
  10  -8  -4   32.96    1.11
  10  -8  -4   29.10    1.07
 -10  -8   4   36.35    1.16
  10   8   4   33.87    1.08
 -10  -8  -4   29.89    1.05
  10   8  -4   29.95    1.01
  10  -8   4   33.10    1.19
  10  -8   4   31.87    1.08
  11   0   4   -0.35    0.37
  11   0   4    0.35    0.33
 -11   0  -4    0.45    0.30
  11   0  -4    0.37    0.32
  11   0   4   -0.17    0.33
  11   0   4   -0.38    0.35
 -11   0   4    0.35    0.45
  11   0  -4   -0.86    0.36
  11  -1  -4   50.39    1.21
  11   1   4   46.93    1.07
  11   1   4   49.24    1.08
  11   1   4   49.59    1.10
  11  -1  -4   51.27    1.10
 -11  -1   4   50.45    1.14
  11   1   4   49.16    1.15
 -11  -1   4   50.43    1.24
 -11   1   4   51.07    1.21
  11  -1   4   47.95    1.17
  11  -1   4   48.31    1.08
  11  -1   4   48.05    1.02
  11  -1   4   48.26    1.05
  11   1  -4   51.71    1.19
 -11  -1  -4   50.62    1.03
 -11  -2   4   19.14    0.82
  11  -2  -4   17.83    0.78
  11   2   4   19.49    0.69
  11   2   4   19.52    0.75
 -11  -2   4   18.13    0.76
  11  -2  -4   18.41    0.73
  11   2   4   19.87    0.73
  11   2   4   18.50    0.75
 -11   2   4   19.37    0.87
 -11  -2  -4   18.43    0.63
  11  -2   4   18.33    0.81
  11   2  -4   17.42    0.80
  11  -2   4   18.43    0.71
  11   2  -4   18.37    0.76
  11  -2   4   17.90    0.71
 -11  -3   4   45.75    1.17
  11   3   4   47.45    1.12
  11   3   4   48.69    1.05
 -11  -3   4   46.29    1.14
  11  -3  -4   46.86    1.17
  11   3   4   46.43    1.05
  11   3   4   47.02    1.12
  11  -3  -4   46.08    1.07
  11  -3   4   47.72    1.21
  11  -3   4   45.11    1.08
  11   3  -4   46.82    1.18
  11   3  -4   46.42    1.12
 -11   3   4   46.46    1.23
 -11  -3  -4   45.49    1.03
  11  -3   4   44.08    1.01
  11   4   4   40.56    1.05
  11   4   4   40.61    0.99
 -11  -4   4   40.23    1.07
  11   4   4   40.41    1.06
  11  -4  -4   39.43    1.06
 -11  -4   4   39.71    1.09
  11   4   4   40.63    0.96
 -11   4   4   38.98    1.15
  11   4  -4   38.38    1.09
 -11  -4  -4   37.94    0.97
  11  -4   4   40.37    1.06
  11   4  -4   40.52    1.06
  11  -4   4   39.85    1.14
  11   5   4   43.68    1.09
  11   5   4   42.82    1.07
  11  -5  -4   39.44    1.07
  11   5   4   41.95    1.15
  11   5   4   45.04    1.05
 -11  -5   4   43.21    1.10
 -11  -5   4   44.23    1.17
  11  -5   4   43.55    1.12
 -11   5   4   42.56    1.20
  11   5  -4   39.72    1.12
  11   5  -4   39.04    1.07
 -11  -5  -4   40.47    1.04
  11  -5   4   42.72    1.23
  11   6   4   33.72    1.00
  11  -6  -4   36.23    1.08
  11  -6  -4   36.13    1.07
  11   6   4   31.13    1.02
  11   6   4   30.86    0.95
 -11  -6   4   32.26    1.05
 -11   6   4   29.01    1.10
 -11  -6  -4   35.59    1.05
  11   6  -4   37.54    1.06
  11   6  -4   36.35    1.11
  11  -6   4   32.21    0.94
  11  -6   4   32.89    1.11
 -11  -7   4   18.23    0.92
  11   7   4   16.68    0.83
  11   7   4   18.48    0.89
  11  -7  -4   23.36    1.03
  11   7   4   18.19    0.88
  11  -7  -4   21.19    0.92
  11   7  -4   21.71    0.90
 -11  -7  -4   22.82    0.93
  11  -7   4   16.35    0.94
  11   7  -4   22.41    0.95
  11   8   4   29.29    1.05
  11  -8  -4   29.04    1.10
  11   8   4   28.86    1.06
  11   8   4   27.51    0.98
 -11  -8   4   27.85    1.17
  11  -8  -4   28.65    1.08
  11  -8   4   26.85    1.14
  11   8  -4   32.13    1.13
 -11  -8  -4   29.94    1.07
  12   0  -4   92.95    1.81
  12   0   4   98.17    1.86
 -12   0   4  102.06    1.98
  12   0   4  100.21    1.76
  12   0   4   99.62    1.78
  12   0   4  104.81    1.79
  12  -1  -4    2.31    0.49
  12  -1  -4    2.03    0.41
 -12  -1   4    1.40    0.50
  12   1   4    0.95    0.42
  12   1   4    1.78    0.40
  12   1   4    1.06    0.40
 -12  -1   4    1.02    0.43
  12   1   4    2.21    0.41
  12  -1   4    1.66    0.42
  12   1  -4    2.26    0.47
  12  -1   4    1.74    0.46
 -12  -1  -4    1.88    0.37
  12  -1   4    1.56    0.42
 -12   1   4    1.24    0.53
  12   2   4   84.97    1.59
 -12  -2   4   87.87    1.68
  12   2   4   91.06    1.73
  12  -2  -4   98.39    1.87
 -12  -2   4   86.94    1.77
  12  -2  -4   99.88    1.78
  12   2   4   84.68    1.63
  12   2   4   87.18    1.59
 -12  -2  -4  102.19    1.74
  12   2  -4   97.23    1.85
 -12   2   4   84.86    1.79
  12  -2   4   83.15    1.62
  12  -2   4   87.77    1.74
  12  -2   4   86.07    1.60
  12   3   4    4.46    0.48
 -12  -3   4    4.47    0.56
  12   3   4    4.27    0.51
  12  -3  -4    3.77    0.54
 -12  -3   4    4.39    0.54
  12   3   4    3.88    0.46
  12   3   4    3.91    0.47
  12  -3  -4    3.06    0.45
  12  -3   4    3.89    0.50
 -12   3   4    3.74    0.60
  12  -3   4    4.15    0.55
  12   3  -4    2.24    0.49
 -12  -3  -4    3.95    0.48
  12   3  -4    4.13    0.56
  12   4   4   36.40    1.02
 -12  -4   4   34.66    1.06
  12   4   4   35.99    1.03
  12   4   4   36.83    0.96
  12   4   4   35.14    1.03
  12  -4  -4   23.06    0.83
 -12  -4   4   36.40    1.07
  12   4  -4   22.50    0.87
  12  -4   4   35.28    1.01
 -12   4   4   33.51    1.20
  12   4  -4   20.91    0.93
 -12  -4  -4   21.67    0.79
  12  -4   4   35.44    1.13
 -12  -5   4   22.97    0.92
 -12  -5   4   22.22    0.92
  12   5   4   20.63    0.88
  12   5   4   21.20    0.87
  12   5   4   21.45    0.82
  12  -5  -4   22.48    0.93
  12   5   4   20.41    0.90
  12   5  -4   22.81    0.91
 -12  -5  -4   23.90    0.86
 -12   5   4   20.75    0.96
  12   5  -4   23.97    0.97
  12  -5   4   23.69    0.86
  12  -5   4   21.08    0.97
  12  -6  -4   27.09    1.04
  12   6   4   20.87    0.89
 -12  -6   4   21.94    0.96
  12   6   4   23.39    0.90
  12   6   4   21.22    0.86
  12  -6  -4   26.57    1.04
  12  -6   4   23.04    0.86
  12  -6   4   21.19    1.00
  12   6  -4   28.26    0.99
 -12   6   4   19.47    1.05
 -12  -6  -4   26.51    0.96
  12   6  -4   26.69    0.99
  12   7   4   43.26    1.22
 -12  -7   4   45.30    1.30
  12   7   4   41.64    1.18
  12  -7  -4   41.63    1.21
  12   7   4   42.96    1.22
  12  -7  -4   37.50    1.25
  12  -7   4   41.95    1.33
  12   7  -4   41.61    1.26
  12   7  -4   38.92    1.17
 -12  -7  -4   40.02    1.19
  13   0  -4   -0.41    0.42
  13   0   4   -0.24    0.42
  13   0   4   -0.05    0.40
  13   0   4    0.03    0.43
 -13   0   4   -0.06    0.50
  13   0   4   -0.48    0.36
  13   1   4   89.99    1.70
  13   1   4   91.76    1.70
  13   1   4   92.91    1.80
 -13  -1   4   91.86    1.90
  13  -1  -4   93.60    1.85
 -13  -1   4   92.67    1.77
  13   1   4   90.70    1.71
  13  -1   4   89.42    1.68
  13   1  -4   94.51    1.84
  13  -1   4   88.48    1.80
  13  -1   4   91.99    1.73
 -13   1   4   90.39    1.90
 -13  -2   4    1.61    0.52
  13   2   4    0.51    0.44
 -13  -2   4    0.32    0.46
  13  -2  -4    0.41    0.47
  13   2   4    0.35    0.42
  13   2   4   -0.44    0.43
  13   2   4    0.13    0.40
  13  -2   4    0.04    0.48
  13  -2   4   -0.07    0.42
  13  -2   4    0.71    0.47
 -13   2   4    0.65    0.54
  13   2  -4    0.82    0.46
 -13  -2  -4    1.32    0.39
  13  -3  -4  128.63    2.19
  13   3   4  133.51    2.33
 -13  -3   4  132.26    2.41
 -13  -3   4  132.89    2.33
  13   3   4  133.93    2.28
  13  -3  -4  127.21    2.28
  13   3   4  130.46    2.24
  13   3   4  133.91    2.23
 -13   3   4  130.71    2.44
  13  -3   4  130.43    2.29
  13   3  -4  124.16    2.30
  13  -3   4  130.32    2.40
  13   3  -4  126.57    2.27
 -13  -3  -4  125.86    2.14
  13  -4  -4    2.57    0.52
 -13  -4   4    3.50    0.54
  13   4   4    2.24    0.46
 -13  -4   4    2.98    0.56
  13   4   4    2.57    0.47
  13   4   4    3.21    0.50
  13   4   4    2.47    0.50
  13   4  -4    3.30    0.58
 -13  -4  -4    2.27    0.47
 -13   4   4    2.07    0.59
  13  -4   4    2.44    0.55
  13  -4   4    2.48    0.49
  13   4  -4    2.38    0.52
  13   5   4   92.06    1.81
 -13  -5   4   95.32    1.91
  13   5   4   97.25    1.90
  13   5   4   96.40    1.85
  13   5   4   98.73    1.89
 -13  -5   4   99.01    1.99
  13  -5  -4   96.84    1.89
 -13  -5  -4  100.13    1.92
 -13   5   4   95.49    2.05
  13   5  -4  101.92    1.98
  13  -5   4   97.34    1.85
  13   5  -4   98.36    1.95
  13  -5   4   98.50    2.01
  13   6   4    5.53    0.65
  13  -6  -4    5.03    0.61
 -13  -6   4    4.35    0.63
  13   6   4    5.10    0.58
  13   6   4    4.60    0.62
  13  -6  -4    3.65    0.55
  13  -6   4    4.37    0.65
  13   6  -4    4.30    0.59
  13   6  -4    4.39    0.62
  13  -6   4    5.49    0.57
 -13  -6  -4    4.80    0.59
 -13   6   4    4.36    0.67
  14   0   4    5.80    0.65
  14   0   4    4.84    0.56
  14   0   4    4.04    0.54
  14   0   4    5.17    0.53
 -14   0   4    4.65    0.67
  14   0  -4    3.94    0.60
  14   1   4   -0.15    0.42
  14   1   4    0.19    0.42
  14   1   4   -0.24    0.45
 -14  -1   4    0.63    0.62
  14  -1  -4   -0.14    0.47
  14   1   4    0.15    0.44
  14  -1   4   -0.28    0.46
  14  -1   4   -0.49    0.43
  14  -1   4    0.15    0.45
  14   1  -4   -0.61    0.51
 -14   1   4   -0.56    0.53
  14   2   4    3.10    0.52
 -14  -2   4    3.81    0.63
  14   2   4    4.18    0.56
 -14  -2   4    3.70    0.56
  14   2   4    4.34    0.57
  14   2   4    2.88    0.52
  14  -2  -4    4.70    0.66
  14  -2   4    4.42    0.60
  14  -2   4    4.05    0.56
 -14   2   4    3.70    0.66
  14   2  -4    4.88    0.65
  14   3   4    6.08    0.60
  14  -3  -4    5.67    0.69
  14   3   4    5.96    0.60
  14   3   4    5.90    0.60
 -14  -3   4    6.70    0.68
 -14  -3   4    5.80    0.63
  14   3   4    5.95    0.58
  14  -3   4    4.88    0.58
  14   3  -4    6.55    0.66
 -14   3   4    6.32    0.72
  14  -3   4    6.14    0.67
 -14  -3  -4    5.61    0.53
  14   4   4    0.21    0.43
 -14  -4   4    1.06    0.51
  14   4   4    0.59    0.48
 -14  -4   4    0.05    0.52
  14   4   4    0.59    0.51
  14   4   4   -0.02    0.44
 -14   4   4   -0.08    0.57
  14   4  -4   -0.45    0.53
  14  -4   4   -0.15    0.52
  14  -4   4   -0.12    0.47
 -14  -4  -4    0.22    0.45
  14   4  -4    0.05    0.50
  14   5   4   25.48    0.97
 -14  -5   4   27.00    1.03
  14   5   4   25.16    0.99
 -14  -5   4   24.50    1.04
  14  -5  -4   23.92    0.95
  14  -5   4   24.04    1.07
 -14  -5  -4   24.64    1.02
  14   5  -4   23.98    1.02
  14   5  -4   25.23    1.04
  14  -5   4   23.87    1.03
 -14   5   4   23.26    1.19
  15   0   4    0.63    0.57
  15   0   4    0.21    0.46
  15   0  -4   -0.50    0.50
 -15   0   4    0.08    0.57
  15   0   4    0.46    0.49
  15  -1  -4   90.36    1.89
  15   1   4   87.59    1.79
  15   1   4   86.12    1.77
 -15  -1   4   87.25    1.98
  15   1   4   91.56    1.82
  15   1   4   93.72    1.90
  15  -1   4   90.61    1.81
 -15   1   4   89.99    1.99
  15  -1   4   87.75    1.88
  15   1  -4   87.37    1.87
 -15  -2   4    3.25    0.64
 -15  -2   4    3.89    0.65
  15   2   4    3.56    0.61
  15   2   4    3.22    0.56
  15  -2  -4    2.76    0.58
  15   2   4    3.16    0.59
  15   2   4    3.08    0.54
  15   2  -4    2.66    0.57
  15  -2   4    4.08    0.59
 -15   2   4    3.92    0.69
  15  -2   4    3.99    0.68
  15  -3  -4   85.27    1.84
 -15  -3   4   82.75    1.82
  15   3   4   84.80    1.73
  15   3   4   82.19    1.83
 -15  -3   4   81.22    1.87
  15   3  -4   85.07    1.84
  15  -3   4   80.35    1.83
 -15   3   4   79.64    1.89
  15  -3   4   79.84    1.72
  16   0   4   59.87    1.53
  16   0   4   57.59    1.44
  16   0  -4   62.52    1.59
 -16   0   4   58.43    1.63
  16  -1  -4    1.09    0.57
  16   1   4    0.61    0.48
  16   1   4   -0.11    0.47
 -16  -1   4    0.45    0.61
  16   1   4    0.00    0.52
 -16   1   4    0.41    0.61
  16  -1   4    0.13    0.60
  16   1  -4   -0.02    0.54
   0   0   5   -0.50    0.14
   0   0   5   -0.45    0.16
   0   0   5   -0.29    0.12
   0   0   5   -0.14    0.15
   0   1   5    7.81    0.28
   0  -1   5    7.48    0.24
   0  -1   5    7.68    0.21
   0   1   5    7.57    0.28
   0  -1   5    7.62    0.26
   0   1  -5    5.17    0.19
   0  -1   5    7.11    0.31
   0   1   5    7.57    0.27
   0  -1  -5    5.03    0.28
   0   2   5    0.16    0.13
   0   2  -5    0.18    0.10
   0  -2   5    0.15    0.12
   0  -2  -5   -0.20    0.19
   0   2   5   -0.21    0.16
   0  -2   5    0.01    0.15
   0  -2   5   -0.04    0.18
   0   2   5    0.27    0.16
   0   3  -5   38.44    0.60
   0  -3   5   32.16    0.65
   0   3  -5   38.80    0.59
   0  -3   5   33.03    0.60
   0  -3  -5   38.48    0.73
   0  -3   5   33.29    0.64
   0   3   5   33.69    0.61
   0  -3   5   32.58    0.51
   0   3   5   33.32    0.65
   0  -3   5   32.93    0.60
   0   3   5   32.44    0.54
   0  -4   5    0.15    0.18
   0   4   5    0.03    0.09
   0  -4   5    0.23    0.22
   0   4  -5    0.19    0.13
   0   4   5    0.09    0.17
   0  -4   5    0.34    0.19
   0   4  -5    0.17    0.08
   0  -4   5    0.39    0.10
   0  -4  -5    0.76    0.23
   0  -4  -5    0.37    0.22
   0   4   5   -0.31    0.20
   0  -4   5    0.02    0.19
   0  -5   5   94.60    1.48
   0  -5   5   96.54    1.48
   0  -5  -5   85.59    1.39
   0   5   5   92.56    1.47
   0  -5   5   94.66    1.51
   0  -5   5   94.11    1.43
   0   5   5   92.11    1.41
   0   5  -5   85.80    1.27
   0  -5  -5   84.90    1.39
   0  -6   5    0.40    0.25
   0  -6   5   -0.03    0.29
   0  -6  -5    0.97    0.29
   0  -6   5    0.76    0.26
   0  -6  -5    0.38    0.29
   0   6  -5    0.50    0.20
   0   6   5    0.02    0.26
   0   6   5    0.32    0.21
   0  -6   5    0.11    0.23
   0   7   5  187.95    2.79
   0  -7  -5  193.70    2.92
   0   7   5  186.85    2.73
   0  -7   5  186.63    2.71
   0  -7  -5  198.99    2.94
   0   7  -5  199.00    2.79
   0  -7   5  187.92    2.77
   0   7   5  183.07    2.62
   0  -7   5  185.30    2.81
   0  -8   5    0.68    0.39
   0   8   5   -0.09    0.32
   0   8  -5    0.63    0.30
   0  -8  -5    0.35    0.36
   0  -8  -5    0.19    0.37
   0   8   5   -0.29    0.34
   0  -9   5   78.24    1.58
   0  -9  -5   71.30    1.46
   0   9   5   80.47    1.56
   0  -9  -5   71.37    1.45
   0  10   5   -0.20    0.45
   0 -10  -5   -0.34    0.44
   0 -10   5   -0.15    0.46
   0 -10  -5   -0.01    0.51
  -1   0  -5   -0.29    0.14
  -1   0   5   -0.01    0.14
  -1   0   5   -0.20    0.17
   1   0  -5   -0.09    0.15
   1   0   5   -0.16    0.13
   1   0   5   -0.17    0.12
   1   0   5   -0.40    0.16
  -1   0   5   -0.24    0.14
   1   0   5   -0.50    0.14
  -1  -1   5  361.55    4.67
   1   1   5  378.27    4.71
   1   1   5  363.75    4.70
  -1  -1   5  351.82    4.74
  -1  -1   5  357.70    4.75
  -1  -1   5  352.49    4.71
   1   1   5  350.85    4.70
  -1   1   5  360.43    4.70
   1  -1   5  356.34    4.67
   1  -1   5  353.15    4.74
   1  -1   5  356.33    4.71
  -1   1   5  356.67    4.72
   1  -1   5  351.74    4.71
  -1  -1  -5  349.39    4.61
   1   1  -5  350.09    4.57
  -1   1   5  358.08    4.71
   1   2   5   61.45    0.93
  -1   2  -5   63.75    0.87
  -1  -2   5   62.29    0.85
  -1  -2   5   63.46    0.90
  -1  -2   5   61.72    0.89
   1   2   5   61.88    0.97
  -1  -2   5   61.23    1.01
   1  -2  -5   66.21    1.06
   1   2   5   63.34    0.96
  -1  -2   5   62.02    0.99
   1  -2   5   63.46    0.91
   1  -2   5   62.45    0.99
   1  -2   5   61.95    1.01
   1  -2   5   60.98    0.96
   1   2  -5   64.97    0.95
  -1   2   5   63.66    0.97
  -1  -2  -5   66.67    1.03
  -1   2   5   61.57    0.95
  -1   2   5   61.88    0.98
   1   3   5  474.33    6.19
   1  -3  -5  460.25    6.11
  -1  -3   5  473.14    6.24
   1   3   5  469.82    6.13
  -1  -3   5  474.61    6.24
   1   3   5  471.95    6.22
  -1  -3   5  462.01    6.22
  -1  -3   5  471.00    6.25
  -1   3  -5  462.63    6.06
  -1  -3   5  474.48    6.15
   1  -3   5  482.06    6.23
  -1   3   5  483.80    6.24
   1  -3   5  473.79    6.16
  -1  -3  -5  465.71    6.09
  -1   3   5  465.32    6.16
   1   3  -5  452.41    5.99
   1  -3   5  473.05    6.25
   1   3  -5  462.53    5.99
   1  -3   5  467.62    6.24
  -1   3   5  477.22    6.21
   1   4   5   20.40    0.45
  -1  -4   5   21.28    0.51
  -1  -4   5   21.23    0.53
  -1  -4   5   19.92    0.33
  -1  -4   5   21.39    0.51
  -1   4  -5   17.05    0.36
   1  -4  -5   18.19    0.51
   1   4   5   20.17    0.50
  -1  -4   5   20.19    0.46
   1   4   5   19.89    0.34
   1  -4   5   21.17    0.52
  -1  -4  -5   18.12    0.46
   1  -4   5   20.39    0.44
  -1  -4  -5   16.72    0.49
   1  -4   5   20.71    0.54
   1   4  -5   18.29    0.40
   1  -4   5   19.70    0.38
   1  -4   5   20.29    0.52
  -1   4   5   20.01    0.39
  -1   4   5   20.62    0.51
  -1   4   5   19.67    0.47
   1   4  -5   16.98    0.35
   1   5   5  320.08    4.33
   1  -5  -5  326.65    4.54
  -1  -5   5  314.58    4.35
  -1   5  -5  334.25    4.36
   1   5   5  317.43    4.31
   1  -5  -5  328.28    4.50
  -1  -5   5  318.30    4.31
  -1  -5   5  314.65    4.27
  -1  -5   5  311.98    4.29
   1   5   5  317.83    4.24
  -1   5   5  317.04    4.32
   1  -5   5  317.25    4.34
   1  -5   5  316.96    4.32
   1   5  -5  331.40    4.39
  -1  -5  -5  325.69    4.47
  -1   5   5  317.61    4.26
  -1  -5  -5  330.04    4.50
   1  -5   5  322.53    4.35
   1  -5   5  313.69    4.21
   1   6   5    4.68    0.29
   1   6   5    4.91    0.36
  -1   6  -5    8.17    0.35
   1  -6  -5    7.26    0.48
  -1  -6   5    4.94    0.40
   1   6   5    4.95    0.38
   1  -6  -5    8.06    0.46
  -1  -6   5    4.98    0.35
  -1  -6   5    5.34    0.35
  -1  -6  -5    7.87    0.43
  -1  -6  -5    7.43    0.46
   1  -6   5    4.60    0.40
   1   6  -5    7.73    0.35
   1  -6   5    5.11    0.37
  -1   6   5    4.84    0.36
   1  -6   5    4.95    0.40
  -1   6   5    4.13    0.28
  -1  -7   5  128.63    2.01
   1   7   5  137.90    2.01
   1   7   5  132.23    2.10
  -1   7  -5  131.83    1.94
   1   7   5  136.06    2.07
   1  -7  -5  127.08    2.10
  -1  -7   5  131.05    2.12
   1  -7  -5  127.54    2.06
  -1  -7   5  129.40    2.02
  -1   7   5  134.38    2.07
  -1  -7  -5  129.17    2.08
  -1  -7  -5  132.64    2.07
   1  -7   5  136.64    2.13
   1  -7   5  130.35    2.03
   1  -7   5  130.07    2.12
  -1   7   5  134.07    1.96
   1   7  -5  134.27    1.97
  -1  -8   5   11.07    0.63
   1   8   5   10.63    0.59
   1   8   5   11.17    0.58
   1  -8  -5    6.21    0.54
   1  -8  -5    5.76    0.48
  -1   8   5   12.35    0.64
  -1  -8  -5    5.51    0.49
  -1   8   5    9.61    0.58
   1  -8   5   10.51    0.61
  -1  -8  -5    5.61    0.50
   1  -8   5   11.05    0.64
   1   8  -5    6.15    0.43
   1  -9  -5   31.74    0.98
   1   9   5   31.38    0.89
   1  -9  -5   32.22    0.98
  -1  -9   5   30.63    0.95
   1   9   5   29.99    0.92
  -1   9   5   32.56    0.96
  -1  -9  -5   30.65    0.91
  -1  -9  -5   32.52    1.00
   1  -9   5   30.81    0.97
   1 -10  -5    6.52    0.65
  -1 -10   5    6.56    0.62
   1 -10  -5    6.21    0.58
   1  10   5    4.85    0.56
   1 -10   5    4.85    0.59
  -1 -10  -5    7.05    0.61
  -1 -10  -5    6.29    0.58
  -1  10   5    4.56    0.56
   2   0   5  197.88    2.65
   2   0  -5  197.18    2.69
  -2   0  -5  197.87    2.63
   2   0   5  198.30    2.63
   2   0   5  196.50    2.56
   2   0   5  194.35    2.69
  -2   0   5  196.98    2.71
   2   0   5  195.66    2.67
  -2   0   5  198.00    2.66
  -2  -1   5    9.96    0.32
   2   1   5    9.22    0.24
  -2  -1   5    9.11    0.28
   2   1   5    9.54    0.32
   2   1   5    9.68    0.30
  -2   1  -5    7.86    0.22
   2   1   5    9.54    0.30
   2  -1   5    9.43    0.28
  -2   1   5    9.59    0.32
  -2  -1  -5    7.48    0.27
  -2   1   5    8.47    0.32
   2  -1   5    9.11    0.23
   2  -1   5    8.96    0.34
   2   1  -5    7.28    0.30
   2  -1   5    9.22    0.34
  -2  -2   5  368.70    4.85
   2   2   5  372.91    4.86
   2   2   5  372.47    4.86
   2   2   5  368.56    4.87
  -2  -2   5  374.14    4.82
  -2  -2   5  365.61    4.94
   2   2   5  378.79    4.90
  -2  -2   5  369.60    4.94
   2  -2   5  361.79    4.95
  -2   2   5  368.46    4.92
   2   2  -5  371.93    4.92
  -2  -2  -5  378.13    4.96
   2  -2   5  371.59    4.85
  -2   2   5  370.98    4.90
   2  -2   5  371.17    4.94
   2  -2   5  371.95    4.87
   2   3   5   48.89    0.75
   2   3   5   48.54    0.80
   2   3   5   49.95    0.82
  -2   3  -5   42.42    0.61
  -2  -3   5   48.19    0.71
   2   3   5   49.00    0.83
  -2  -3   5   48.95    0.86
  -2  -3   5   47.94    0.86
   2  -3  -5   41.75    0.81
   2  -3   5   49.29    0.89
  -2   3   5   48.07    0.85
  -2  -3  -5   43.08    0.77
   2  -3   5   48.17    0.76
   2  -3   5   49.42    0.83
  -2  -3  -5   43.09    0.70
   2  -3   5   49.78    0.88
  -2   3   5   48.56    0.80
   2   3  -5   42.47    0.72
   2   3  -5   42.13    0.71
  -2  -4   5   76.45    1.04
  -2  -4   5   76.29    1.24
   2   4   5   78.50    1.24
  -2  -4   5   77.96    1.25
   2  -4  -5   68.15    1.15
  -2  -4   5   77.59    1.26
   2   4   5   76.37    1.17
   2   4   5   78.23    1.22
  -2   4  -5   67.93    0.98
  -2   4   5   76.52    1.15
  -2   4   5   76.75    1.22
  -2  -4  -5   67.87    1.13
  -2  -4  -5   67.69    1.06
   2  -4   5   77.12    1.29
   2   4  -5   66.49    1.02
   2   4  -5   68.74    1.06
   2  -4   5   76.66    1.12
   2  -4   5   77.21    1.24
  -2   4   5   78.36    1.26
   2  -4   5   77.43    1.26
   2  -5  -5   37.66    0.79
   2  -5  -5   37.60    0.85
   2   5   5   38.17    0.70
  -2  -5   5   38.33    0.77
   2   5   5   36.42    0.78
  -2  -5   5   40.30    0.80
  -2   5  -5   36.74    0.64
  -2  -5   5   38.05    0.79
   2   5   5   37.69    0.78
   2  -5   5   37.55    0.83
  -2   5   5   39.21    0.66
   2  -5   5   38.05    0.81
   2   5  -5   36.00    0.64
   2  -5   5   37.00    0.63
  -2  -5  -5   36.76    0.72
   2  -5   5   38.51    0.80
   2   5  -5   38.02    0.71
  -2  -5  -5   37.19    0.79
  -2   5   5   38.69    0.81
  -2   5   5   38.08    0.75
   2  -6  -5   56.37    1.16
  -2  -6   5   55.60    1.02
  -2  -6   5   56.11    1.09
   2   6   5   56.90    0.95
  -2  -6   5   56.51    1.06
  -2   6  -5   59.28    0.96
   2   6   5   57.56    1.07
   2   6   5   55.92    1.05
   2  -6  -5   57.08    1.10
   2   6  -5   58.30    1.02
  -2  -6  -5   57.89    1.04
  -2   6   5   57.83    1.01
  -2  -6  -5   57.40    1.10
   2  -6   5   55.92    1.09
  -2   6   5   54.70    1.06
   2  -6   5   56.32    1.12
   2  -6   5   57.14    1.05
   2  -7  -5  127.79    2.08
   2   7   5  119.83    1.89
   2  -7  -5  124.12    1.99
  -2  -7   5  117.93    1.89
  -2   7  -5  116.94    1.93
  -2  -7   5  115.18    1.85
  -2  -7   5  117.42    1.94
   2   7   5  121.41    1.93
   2   7  -5  126.52    1.91
  -2   7   5  119.19    1.91
   2  -7   5  119.05    1.96
  -2   7   5  119.91    1.81
   2  -7   5  119.23    1.98
  -2  -7  -5  122.79    2.00
  -2  -7  -5  124.23    1.95
   2  -7   5  118.88    1.87
   2  -8  -5   28.86    0.96
  -2  -8   5   34.01    0.94
   2  -8  -5   29.46    0.84
   2   8   5   34.34    0.88
   2   8   5   35.42    0.92
  -2  -8   5   34.34    0.93
  -2   8   5   35.64    0.89
  -2  -8  -5   29.63    0.86
   2   8  -5   30.10    0.75
   2  -8   5   34.82    0.96
  -2  -8  -5   29.40    0.80
   2  -8   5   33.39    0.94
   2  -9  -5   65.42    1.45
   2   9   5   60.65    1.26
   2  -9  -5   65.76    1.39
  -2  -9   5   60.83    1.34
   2   9   5   60.83    1.32
  -2  -9  -5   66.10    1.37
   2   9  -5   63.47    1.41
  -2  -9  -5   67.17    1.41
   2  -9   5   62.22    1.37
   2  -9   5   59.35    1.36
  -2   9   5   60.51    1.35
   2 -10  -5   21.49    0.93
   2 -10  -5   21.13    0.84
   2  10   5   20.03    0.85
  -2 -10   5   20.02    0.88
  -2 -10  -5   21.61    0.89
  -2  10   5   18.59    0.85
  -2 -10  -5   22.58    0.91
   2 -10   5   17.78    0.95
   3   0   5   -0.01    0.10
   3   0   5    0.23    0.18
   3   0   5   -0.05    0.18
  -3   0   5    0.12    0.17
  -3   0   5   -0.06    0.20
  -3   0  -5    0.10    0.13
   3   0  -5    0.07    0.21
   3   0   5    0.00    0.15
   3   0   5   -0.08    0.14
  -3  -1   5  154.33    2.21
   3  -1  -5  151.04    2.16
   3   1   5  156.52    2.14
   3   1   5  152.84    2.16
  -3   1  -5  148.45    1.99
  -3  -1   5  157.38    2.14
   3   1   5  152.41    2.13
   3   1   5  153.93    2.08
   3   1   5  155.72    2.17
   3  -1  -5  151.10    2.02
   3   1  -5  149.81    2.12
   3  -1   5  154.56    2.21
  -3  -1  -5  151.84    2.07
   3  -1   5  154.96    2.13
   3  -1   5  152.75    2.03
   3  -1   5  153.81    2.20
   3  -1   5  153.77    2.07
  -3   1   5  157.22    2.18
  -3   1   5  155.84    2.20
   3  -1   5  154.22    2.07
   3   2   5   58.43    0.89
   3  -2  -5   55.60    0.87
   3   2   5   57.00    0.93
  -3  -2   5   57.63    1.00
   3   2   5   57.10    0.91
   3   2   5   58.08    0.91
  -3  -2   5   56.80    0.98
  -3  -2   5   58.02    0.87
  -3   2  -5   54.03    0.74
  -3  -2  -5   54.44    0.78
   3   2  -5   55.50    0.93
   3  -2   5   57.31    0.89
  -3  -2  -5   54.53    0.90
   3   2  -5   56.29    0.90
   3  -2   5   56.24    0.89
   3  -2   5   55.59    1.00
  -3   2   5   57.30    0.96
  -3   2   5   58.34    0.97
   3  -2   5   57.49    0.98
  -3  -3   5  101.77    1.57
   3   3   5  100.32    1.48
   3  -3  -5  110.90    1.63
   3   3   5  100.26    1.49
  -3  -3   5  102.40    1.40
  -3  -3   5  102.17    1.57
   3   3   5  102.43    1.52
   3   3   5  103.06    1.46
  -3   3   5  103.21    1.56
   3   3  -5  111.00    1.60
   3   3  -5  108.50    1.61
  -3   3   5  102.76    1.52
   3  -3   5  102.45    1.47
   3  -3   5  103.51    1.51
   3  -3   5  101.54    1.61
  -3  -3  -5  110.71    1.64
  -3  -3  -5  110.35    1.53
   3  -3   5  101.08    1.57
   3   4   5   78.25    1.21
  -3  -4   5   80.31    1.31
   3   4   5   78.79    1.28
  -3  -4   5   77.83    1.09
   3  -4  -5   88.62    1.39
   3   4   5   80.58    1.26
  -3  -4   5   80.43    1.29
   3  -4  -5   85.36    1.40
  -3  -4  -5   86.84    1.28
  -3   4   5   80.09    1.24
   3   4  -5   87.33    1.31
   3  -4   5   79.24    1.38
   3   4  -5   86.10    1.33
   3  -4   5   79.57    1.19
   3  -4   5   81.38    1.32
  -3   4   5   80.68    1.31
   3  -4   5   80.07    1.28
  -3  -4  -5   86.80    1.38
   3   5   5   43.14    0.85
  -3  -5   5   42.80    0.88
   3   5   5   44.45    0.79
  -3   5  -5   42.30    0.71
  -3  -5   5   46.41    0.92
   3  -5  -5   43.21    0.90
   3   5   5   43.93    0.86
  -3  -5   5   44.21    0.84
   3  -5   5   44.64    0.88
   3  -5   5   43.27    0.88
  -3  -5  -5   42.74    0.78
   3  -5   5   42.84    0.94
   3   5  -5   43.27    0.81
   3   5  -5   41.92    0.76
  -3   5   5   42.74    0.77
  -3  -5  -5   43.06    0.87
  -3   5   5   44.85    0.88
   3  -5   5   43.45    0.75
  -3  -6   5   69.81    1.20
  -3  -6   5   70.83    1.27
   3   6   5   67.74    1.21
  -3  -6   5   69.43    1.26
   3  -6  -5   64.40    1.29
   3   6   5   69.02    1.12
   3   6   5   70.68    1.25
   3  -6  -5   61.78    1.16
  -3   6  -5   60.42    1.01
   3  -6   5   69.54    1.24
   3   6  -5   62.70    1.10
   3  -6   5   68.37    1.27
   3  -6   5   69.32    1.33
  -3   6   5   69.45    1.20
  -3   6   5   70.25    1.26
  -3  -6  -5   62.76    1.18
  -3  -6  -5   62.65    1.09
  -3  -7   5   20.99    0.71
   3  -7  -5   20.55    0.67
  -3  -7   5   21.65    0.71
   3   7   5   20.86    0.68
   3   7   5   21.12    0.64
   3  -7  -5   22.06    0.78
   3  -7   5   21.99    0.78
  -3   7   5   20.42    0.62
  -3  -7  -5   21.61    0.65
   3   7  -5   21.13    0.61
   3  -7   5   21.20    0.69
  -3   7   5   21.64    0.70
   3  -7   5   20.31    0.75
  -3  -7  -5   21.34    0.70
  -3  -8   5   59.94    1.25
   3   8   5   58.47    1.22
   3   8   5   59.95    1.20
  -3  -8   5   59.67    1.23
   3  -8  -5   63.71    1.40
   3  -8  -5   57.52    1.21
   3   8  -5   61.20    1.19
  -3  -8  -5   59.91    1.27
  -3  -8  -5   58.81    1.19
  -3   8   5   57.89    1.21
   3  -8   5   57.34    1.27
   3  -8   5   58.29    1.31
  -3  -9   5   17.76    0.78
   3  -9  -5   16.13    0.82
   3   9   5   17.37    0.74
   3   9   5   17.44    0.75
   3  -9  -5   16.02    0.76
  -3  -9  -5   16.63    0.77
   3   9  -5   15.69    0.69
  -3  -9  -5   17.05    0.68
   3  -9   5   17.55    0.81
   3  -9   5   16.92    0.83
   3  10   5   64.15    1.46
   3 -10  -5   62.42    1.51
  -3 -10   5   60.82    1.46
   3 -10   5   61.68    1.50
   3 -10   5   60.45    1.46
  -3 -10  -5   60.86    1.43
  -3  10   5   60.04    1.43
  -4   0  -5  400.14    5.24
  -4   0   5  397.46    5.27
   4   0   5  394.33    5.18
   4   0   5  395.60    5.24
   4   0  -5  399.44    5.28
   4   0   5  384.52    5.10
   4   0   5  392.19    5.24
   4   0  -5  405.43    5.38
   4   0   5  387.56    5.15
   4   1   5    1.84    0.20
  -4  -1   5    1.67    0.29
  -4   1  -5    2.01    0.13
   4   1   5    1.90    0.17
   4   1   5    1.49    0.23
   4  -1  -5    2.15    0.16
  -4  -1   5    1.92    0.26
   4  -1  -5    1.56    0.28
   4   1   5    1.52    0.21
   4   1   5    1.99    0.26
   4  -1   5    1.75    0.16
   4   1  -5    1.80    0.12
  -4   1   5    1.31    0.25
   4   1  -5    1.78    0.24
   4  -1   5    1.57    0.14
   4  -1   5    1.32    0.26
   4  -1   5    1.48    0.16
  -4  -1  -5    2.58    0.21
   4  -1   5    2.03    0.21
   4  -1   5    1.26    0.24
   4   2   5  524.05    7.00
  -4   2  -5  546.14    7.04
   4  -2  -5  545.79    7.11
   4   2   5  534.15    7.05
  -4  -2   5  531.57    7.12
   4   2   5  534.59    7.04
  -4  -2   5  545.98    7.12
   4   2   5  533.93    7.02
   4   2  -5  541.64    7.13
  -4  -2  -5  549.11    7.14
   4  -2   5  531.90    7.01
   4  -2   5  532.70    6.98
   4  -2   5  526.57    7.14
  -4  -2  -5  537.44    7.08
  -4   2   5  541.01    7.10
   4   2  -5  549.40    7.20
   4  -2   5  563.54    7.14
   4   2  -5  542.62    7.16
   4   3   5   36.43    0.67
   4  -3  -5   38.56    0.74
  -4  -3   5   36.09    0.74
   4   3   5   36.46    0.71
   4   3   5   35.59    0.67
  -4  -3   5   36.34    0.77
   4   3  -5   37.93    0.75
   4   3  -5   38.26    0.74
  -4   3   5   36.69    0.73
  -4   3   5   36.29    0.75
  -4  -3  -5   38.12    0.59
   4  -3   5   34.89    0.81
  -4  -3  -5   37.37    0.73
   4  -3   5   35.95    0.68
   4  -3   5   35.60    0.76
   4  -3   5   35.60    0.66
  -4  -4   5  185.61    2.69
   4   4   5  183.55    2.56
   4  -4  -5  163.10    2.38
   4   4   5  184.31    2.63
   4   4   5  186.02    2.61
  -4  -4   5  186.55    2.66
  -4  -4   5  183.35    2.46
   4  -4  -5  162.22    2.35
  -4  -4  -5  160.34    2.34
  -4  -4  -5  161.47    2.21
  -4   4   5  182.90    2.62
   4  -4   5  187.92    2.76
  -4   4   5  182.36    2.66
   4   4  -5  160.35    2.30
   4   4  -5  158.72    2.30
   4  -4   5  186.53    2.63
   4  -4   5  187.05    2.57
   4  -4   5  182.74    2.68
   4   5   5    2.20    0.29
   4   5   5    2.40    0.25
  -4  -5   5    2.19    0.30
   4   5   5    2.05    0.28
   4  -5  -5    1.81    0.31
  -4  -5   5    1.81    0.33
   4  -5  -5    1.69    0.31
   4   5  -5    2.32    0.26
   4  -5   5    2.25    0.25
  -4  -5  -5    1.94    0.32
   4  -5   5    2.57    0.31
   4  -5   5    2.49    0.37
   4  -5   5    1.88    0.31
  -4  -5  -5    2.17    0.23
  -4   5   5    2.54    0.27
  -4   5   5    2.15    0.30
   4   5  -5    1.79    0.29
   4   6   5  163.28    2.46
   4  -6  -5  167.63    2.59
   4   6   5  165.89    2.46
   4  -6  -5  163.08    2.53
   4  -6  -5  159.41    2.46
   4   6   5  162.22    2.34
  -4  -6   5  167.21    2.43
  -4  -6   5  164.40    2.50
  -4  -6  -5  166.04    2.37
   4  -6   5  164.85    2.58
   4  -6   5  165.19    2.49
   4  -6   5  164.53    2.50
  -4   6   5  164.85    2.48
  -4  -6  -5  162.22    2.49
   4   6  -5  169.41    2.44
  -4  -7   5    3.56    0.42
   4  -7  -5    3.48    0.40
   4  -7  -5    2.73    0.48
   4   7   5    3.29    0.36
   4   7   5    2.78    0.39
  -4   7   5    3.09    0.39
  -4   7   5    4.18    0.39
   4  -7   5    3.59    0.48
   4   7  -5    3.54    0.35
   4  -7   5    3.78    0.47
  -4  -7  -5    3.08    0.35
  -4  -7  -5    3.52    0.42
   4  -7   5    3.29    0.39
   4   8   5   44.32    1.04
  -4  -8   5   41.58    1.04
   4  -8  -5   39.52    1.10
   4  -8  -5   39.35    0.96
  -4  -8   5   43.53    1.03
   4   8   5   42.06    1.00
   4  -8   5   42.94    1.09
  -4   8   5   42.67    1.03
  -4  -8  -5   39.21    1.02
  -4  -8  -5   40.59    0.91
   4   8  -5   40.44    0.93
   4  -8   5   43.17    1.14
   4   9   5    2.84    0.45
  -4  -9   5    2.84    0.49
   4   9   5    1.84    0.45
  -4  -9   5    3.33    0.52
   4  -9  -5    1.18    0.53
   4  -9  -5    0.82    0.62
  -4  -9  -5    1.52    0.46
   4  -9   5    2.56    0.58
   4  -9   5    2.05    0.51
   4   9  -5    1.12    0.41
   4 -10  -5   35.79    1.19
  -4 -10   5   31.40    1.03
   4  10   5   34.68    1.05
  -4 -10  -5   38.58    1.20
   4 -10   5   33.23    1.11
   4 -10   5   32.80    1.22
  -5   0   5   -0.05    0.18
   5   0  -5   -0.08    0.23
   5   0   5   -0.13    0.19
  -5   0  -5    0.06    0.14
   5   0   5   -0.04    0.22
   5   0  -5    0.11    0.13
   5   0   5   -0.23    0.14
   5   0   5   -0.03    0.17
   5   0   5   -0.30    0.22
  -5   1  -5    4.50    0.19
   5  -1  -5    4.26    0.26
   5   1   5    7.00    0.40
  -5  -1   5    7.16    0.35
   5   1   5    7.92    0.30
   5   1   5    7.77    0.35
   5   1   5    8.75    0.39
   5  -1  -5    4.97    0.36
   5   1   5    8.00    0.30
  -5  -1   5    7.69    0.44
   5  -1   5    7.34    0.29
   5  -1   5    7.46    0.34
   5  -1   5    7.11    0.22
   5   1  -5    4.62    0.20
   5   1  -5    4.92    0.35
   5  -1   5    8.22    0.43
  -5   1   5    8.07    0.41
   5  -1   5    7.97    0.30
  -5  -1  -5    4.27    0.28
   5  -1   5    6.94    0.39
   5   2   5   41.73    0.77
   5   2   5   40.71    0.80
   5  -2  -5   43.88    0.77
   5  -2  -5   43.49    0.90
  -5   2  -5   42.61    0.60
  -5  -2   5   39.36    0.82
   5   2   5   38.51    0.73
   5   2   5   39.66    0.71
  -5  -2   5   41.36    0.83
   5   2  -5   42.70    0.82
   5   2  -5   42.68    0.86
   5  -2   5   40.23    0.76
   5  -2   5   39.28    0.67
  -5   2   5   39.17    0.82
  -5  -2  -5   43.34    0.77
   5  -2   5   41.44    0.83
   5  -2   5   39.48    0.86
   5   2  -5   42.27    0.66
   5  -2   5   38.98    0.67
  -5  -3   5    9.54    0.47
   5   3   5    9.40    0.36
   5   3   5   10.11    0.43
   5  -3  -5   10.09    0.39
   5   3   5    9.29    0.36
  -5  -3   5    9.84    0.43
   5  -3   5   10.42    0.37
  -5  -3  -5   10.21    0.24
   5  -3   5    9.53    0.45
   5   3  -5   10.18    0.41
   5   3  -5   11.38    0.46
   5  -3   5    8.93    0.36
  -5   3   5    9.28    0.47
   5  -3   5    9.32    0.51
  -5  -3  -5   11.21    0.42
   5  -4  -5   38.66    0.85
   5   4   5   37.96    0.76
  -5  -4   5   37.14    0.79
   5  -4  -5   39.21    0.82
  -5  -4   5   36.57    0.84
   5   4   5   36.78    0.77
   5   4   5   37.19    0.71
   5  -4   5   37.48    0.84
  -5   4   5   35.55    0.81
  -5  -4  -5   39.57    0.65
   5  -4   5   37.04    0.72
   5  -4   5   38.37    0.91
  -5  -4  -5   40.48    0.82
   5   4  -5   41.02    0.82
  -5   4   5   38.29    0.80
   5   4  -5   39.45    0.79
   5  -4   5   37.39    0.75
   5  -5  -5    9.77    0.50
   5   5   5    8.24    0.39
   5   5   5    7.67    0.47
  -5  -5   5    8.27    0.42
   5  -5  -5   10.91    0.54
  -5  -5   5    7.67    0.50
   5   5   5    8.83    0.48
   5  -5   5    7.89    0.56
  -5  -5  -5    9.56    0.35
  -5   5   5    7.90    0.46
   5  -5   5    8.92    0.41
   5  -5   5    7.60    0.48
  -5   5   5    7.35    0.50
  -5  -5  -5    9.27    0.48
   5   5  -5   10.28    0.47
   5  -5   5    7.64    0.43
   5   5  -5   10.37    0.45
   5  -6  -5  154.02    2.39
   5  -6  -5  157.39    2.52
  -5  -6   5  157.16    2.36
   5   6   5  159.11    2.39
   5   6   5  156.71    2.38
   5  -6  -5  159.20    2.47
   5   6   5  157.45    2.26
  -5  -6   5  159.03    2.45
  -5   6   5  155.98    2.41
   5  -6   5  156.63    2.41
   5   6  -5  157.72    2.36
   5   6  -5  159.48    2.47
  -5  -6  -5  157.94    2.43
   5  -6   5  157.99    2.44
   5  -6   5  155.91    2.53
   5  -7  -5    2.48    0.42
  -5  -7   5    1.91    0.41
   5  -7  -5    2.10    0.46
   5   7   5    0.98    0.33
   5  -7  -5    2.33    0.44
   5   7   5    1.68    0.37
   5  -7   5    1.34    0.44
   5  -7   5    1.62    0.40
  -5  -7  -5    2.85    0.42
  -5   7   5    1.42    0.37
   5   7  -5    2.38    0.36
   5  -8  -5   67.65    1.49
   5  -8  -5   67.40    1.35
   5   8   5   75.83    1.46
   5   8   5   75.85    1.45
  -5  -8   5   75.31    1.49
  -5   8   5   74.82    1.63
  -5  -8  -5   69.36    1.42
   5   8  -5   67.02    1.31
   5  -8   5   74.10    1.59
   5  -8   5   77.97    1.53
   5  -9  -5    1.24    0.52
   5   9   5    1.42    0.44
  -5  -9   5    1.57    0.45
   5   9   5    1.06    0.40
   5  -9   5    1.30    0.51
   5  -9   5    0.75    0.51
   5   9  -5    1.17    0.43
  -5  -9  -5    1.30    0.47
   5 -10  -5  110.17    2.18
   5  10   5  104.55    1.99
   5 -10   5  101.51    2.12
   5 -10   5  110.66    2.10
  -5 -10  -5  111.47    2.12
   5  10  -5  109.36    2.01
   6   0  -5  164.44    2.42
   6   0  -5  162.91    2.25
   6   0   5  185.20    2.56
   6   0   5  186.51    2.60
  -6   0   5  187.29    2.73
   6   0   5  186.73    2.62
  -6   0  -5  163.17    2.24
   6   0   5  188.64    2.71
   6   1   5    2.59    0.26
   6  -1  -5    2.13    0.33
   6   1   5    2.64    0.26
   6  -1  -5    1.58    0.21
   6   1   5    2.80    0.23
  -6   1  -5    1.76    0.16
  -6  -1   5    2.26    0.32
   6   1   5    2.22    0.29
  -6  -1   5    2.51    0.31
  -6  -1  -5    1.42    0.20
   6  -1   5    2.40    0.26
  -6   1   5    3.02    0.35
   6  -1   5    2.84    0.24
   6  -1   5    2.49    0.32
   6  -1   5    2.60    0.22
   6   1  -5    1.60    0.29
   6  -1   5    2.33    0.17
   6  -1   5    2.15    0.31
   6   1  -5    1.78    0.17
   6   2   5  397.78    5.28
   6  -2  -5  407.42    5.43
   6   2   5  393.90    5.24
  -6  -2   5  398.65    5.38
  -6   2  -5  400.76    5.26
  -6  -2   5  390.12    5.36
   6  -2  -5  416.39    5.58
   6   2   5  404.66    5.34
   6   2   5  387.77    5.25
   6  -2   5  392.16    5.18
   6   2  -5  411.93    5.54
   6  -2   5  389.18    5.41
   6   2  -5  401.47    5.32
   6  -2   5  395.23    5.27
   6   2  -5  414.28    5.51
   6  -2   5  388.25    5.21
  -6   2   5  394.93    5.38
  -6  -2  -5  401.29    5.43
   6  -2   5  390.43    5.38
   6   3   5    6.51    0.38
   6   3   5    7.60    0.36
  -6  -3   5    7.09    0.47
   6  -3  -5    5.24    0.35
   6   3   5    7.91    0.40
  -6  -3   5    7.57    0.47
   6   3  -5    5.98    0.39
   6   3  -5    5.14    0.25
  -6   3   5    7.48    0.45
   6  -3   5    6.81    0.37
   6  -3   5    6.84    0.34
   6  -3   5    7.20    0.48
   6  -3   5    6.89    0.46
   6   3  -5    5.73    0.39
  -6  -3  -5    5.71    0.37
  -6  -4   5  174.21    2.61
   6  -4  -5  163.23    2.45
   6   4   5  177.68    2.55
   6   4   5  181.97    2.59
   6   4   5  174.83    2.51
  -6  -4   5  176.76    2.65
  -6   4   5  172.38    2.62
   6   4  -5  162.45    2.43
   6  -4   5  175.43    2.66
   6  -4   5  175.32    2.72
   6   4  -5  169.13    2.46
  -6  -4  -5  166.12    2.44
   6  -4   5  177.50    2.54
   6  -4   5  178.56    2.54
  -6  -5   5    2.32    0.38
   6   5   5    2.95    0.31
   6  -5  -5    3.10    0.38
   6  -5  -5    3.84    0.38
  -6  -5   5    2.86    0.33
   6   5   5    2.72    0.33
   6   5   5    2.85    0.36
   6  -5   5    3.33    0.38
   6  -5   5    2.52    0.42
   6   5  -5    3.45    0.36
  -6  -5  -5    3.04    0.37
   6   5  -5    3.26    0.35
  -6   5   5    3.03    0.39
  -6   5   5    2.49    0.37
   6  -5   5    3.00    0.39
   6  -5   5    2.93    0.32
   6   6   5  173.06    2.60
   6  -6  -5  183.51    2.78
   6   6   5  176.13    2.50
  -6  -6   5  173.68    2.68
   6  -6  -5  186.65    2.88
  -6  -6   5  169.35    2.58
   6  -6  -5  187.13    2.92
   6   6   5  172.08    2.60
  -6  -6  -5  189.87    2.83
   6   6  -5  188.28    2.76
   6  -6   5  172.32    2.64
  -6   6   5  174.52    2.66
   6   6  -5  184.18    2.77
   6  -6   5  173.74    2.78
   6  -7  -5   49.46    1.16
   6   7   5   45.57    1.04
   6  -7  -5   47.85    1.19
  -6  -7   5   47.24    1.11
   6  -7  -5   46.06    1.03
   6   7   5   46.84    1.06
   6  -7   5   46.94    1.09
  -6  -7  -5   47.53    1.11
   6   7  -5   49.69    1.05
  -6   7   5   45.17    1.07
   6  -7   5   45.10    1.19
   6  -8  -5   26.78    0.95
  -6  -8   5   33.49    0.98
   6   8   5   33.46    0.91
   6  -8  -5   28.24    0.98
   6   8   5   34.51    0.94
   6  -8   5   32.23    0.99
   6  -8   5   32.22    1.07
   6   8  -5   26.42    0.82
  -6  -8  -5   26.47    0.90
   6   9   5   24.79    0.86
  -6  -9   5   26.81    0.94
   6  -9  -5   26.10    1.10
   6   9   5   25.70    0.91
   6   9  -5   28.80    0.94
   6  -9   5   24.70    1.04
  -6  -9  -5   29.20    1.00
   6  -9   5   26.51    0.98
   6  10   5   18.22    0.86
  -6 -10   5   17.49    0.99
   6 -10  -5   20.13    0.99
   6  10   5   15.66    0.84
   6  10  -5   19.59    0.89
   6 -10   5   15.93    0.98
   6 -10   5   16.21    0.92
  -6 -10  -5   21.10    0.96
   7   0   5    0.08    0.20
  -7   0   5    0.17    0.29
   7   0   5   -0.12    0.22
  -7   0  -5    0.02    0.17
   7   0  -5    0.09    0.28
   7   0   5    0.75    0.22
   7   0   5   -0.30    0.27
   7   0  -5    0.01    0.18
   7   1   5  156.99    2.27
  -7  -1   5  154.16    2.39
   7   1   5  158.03    2.28
  -7  -1   5  158.62    2.39
  -7   1  -5  149.37    2.06
   7  -1  -5  149.26    2.15
   7  -1  -5  151.65    2.32
   7   1   5  157.90    2.35
   7   1   5  156.97    2.23
   7   1  -5  153.44    2.28
  -7  -1  -5  149.18    2.14
   7  -1   5  165.54    2.42
   7  -1   5  154.30    2.28
   7  -1   5  152.92    2.11
   7  -1   5  155.83    2.24
  -7   1   5  155.35    2.40
   7   1  -5  148.87    2.10
   7  -1   5  154.26    2.22
   7  -2  -5    7.91    0.51
  -7  -2   5   11.07    0.54
   7   2   5   10.88    0.47
   7  -2  -5    6.90    0.40
  -7  -2   5   11.15    0.52
   7   2   5   10.91    0.43
   7   2   5   11.03    0.40
   7   2   5   11.37    0.50
   7  -2   5   10.48    0.34
   7  -2   5    9.82    0.56
  -7   2   5   10.61    0.54
   7   2  -5    7.09    0.30
   7   2  -5    6.73    0.45
  -7  -2  -5    6.24    0.39
   7  -2   5   10.56    0.42
   7  -2   5   10.41    0.45
   7   2  -5    6.65    0.46
  -7  -3   5  156.27    2.42
   7   3   5  159.44    2.34
   7   3   5  156.73    2.38
  -7  -3   5  161.22    2.41
   7  -3  -5  160.28    2.36
   7   3   5  157.31    2.30
   7   3   5  154.87    2.29
   7   3  -5  155.60    2.21
   7  -3   5  156.66    2.24
   7  -3   5  157.92    2.31
  -7  -3  -5  158.83    2.34
  -7   3   5  156.44    2.43
   7   3  -5  159.03    2.42
   7  -3   5  155.27    2.48
   7   3  -5  162.20    2.39
   7   4   5   27.21    0.73
  -7  -4   5   25.87    0.78
   7   4   5   27.56    0.65
  -7  -4   5   26.24    0.72
   7   4   5   26.63    0.67
   7  -4  -5   21.61    0.65
   7  -4   5   25.20    0.84
   7   4  -5   22.23    0.69
  -7  -4  -5   23.63    0.66
   7   4  -5   23.38    0.67
   7  -4   5   27.56    0.67
  -7   4   5   27.42    0.81
   7  -4   5   26.51    0.67
   7  -5  -5   86.59    1.56
   7   5   5   83.34    1.38
  -7  -5   5   83.48    1.48
   7  -5  -5   87.35    1.52
   7   5   5   84.04    1.47
  -7  -5   5   81.23    1.53
   7   5   5   82.20    1.42
  -7   5   5   81.30    1.51
   7   5  -5   87.02    1.52
   7  -5   5   83.49    1.42
  -7  -5  -5   85.80    1.51
   7  -5   5   82.79    1.44
   7  -5   5   81.49    1.61
   7   5  -5   83.27    1.49
   7   6   5   33.14    0.88
  -7  -6   5   33.93    0.86
   7   6   5   33.31    0.77
   7  -6  -5   37.34    1.02
  -7  -6   5   33.07    0.94
   7  -6  -5   36.69    0.97
   7   6   5   33.00    0.84
   7  -6  -5   36.10    0.88
   7   6  -5   34.66    0.89
   7  -6   5   31.85    1.01
   7  -6   5   32.95    0.86
   7   6  -5   37.10    0.90
  -7  -6  -5   36.14    0.93
  -7   6   5   34.31    0.93
   7  -6   5   35.88    0.92
  -7  -7   5   40.52    1.08
   7   7   5   41.51    1.00
   7  -7  -5   45.09    1.01
   7  -7  -5   45.31    1.19
   7   7   5   43.59    1.02
   7  -7  -5   46.39    1.23
  -7   7   5   42.95    1.06
   7   7  -5   44.81    1.05
   7  -7   5   43.00    1.18
  -7  -7  -5   45.53    1.10
   7  -7   5   42.33    1.05
   7  -8  -5   67.69    1.53
   7  -8  -5   66.80    1.51
  -7  -8   5   61.73    1.38
   7   8   5   59.20    1.28
   7   8   5   61.39    1.31
   7   8  -5   68.95    1.39
   7  -8   5   63.62    1.55
   7  -8   5   58.34    1.35
  -7  -8  -5   67.80    1.46
   7  -9  -5   13.17    0.85
  -7  -9   5   16.47    0.84
   7   9   5   15.84    0.75
   7   9   5   15.76    0.78
   7  -9   5   14.61    0.92
  -7  -9  -5   14.51    0.82
   7   9  -5   12.50    0.78
   7  -9   5   14.77    0.84
   8   0  -5    5.89    0.45
  -8   0  -5    6.00    0.33
   8   0   5   22.91    0.70
   8   0   5   22.04    0.58
   8   0   5   22.21    0.61
   8   0  -5    6.76    0.38
   8   0   5   21.84    0.59
  -8   0   5   22.06    0.72
  -8  -1   5    2.13    0.38
   8  -1  -5    1.40    0.36
  -8   1  -5    1.19    0.20
   8   1   5    2.12    0.31
   8   1   5    2.20    0.34
   8   1   5    2.35    0.27
  -8  -1   5    2.06    0.32
   8   1   5    1.86    0.30
   8  -1  -5    0.94    0.25
  -8  -1  -5    0.84    0.25
   8  -1   5    2.58    0.31
   8  -1   5    2.59    0.30
   8  -1   5    2.12    0.27
   8  -1   5    2.25    0.32
  -8   1   5    1.91    0.39
   8   1  -5    1.00    0.33
   8   1  -5    2.20    0.25
   8   2   5   88.08    1.52
   8  -2  -5  100.49    1.67
   8   2   5   87.45    1.44
   8   2   5   89.02    1.46
   8   2   5   90.01    1.43
  -8  -2   5   86.82    1.55
   8  -2  -5   92.93    1.52
  -8  -2   5   88.39    1.56
  -8   2   5   84.26    1.58
   8  -2   5   88.91    1.46
   8   2  -5   90.41    1.43
   8   2  -5   96.67    1.64
   8  -2   5   86.60    1.59
   8   2  -5   93.90    1.60
   8  -2   5   88.03    1.41
  -8  -2  -5   91.33    1.50
   8  -2   5   86.87    1.35
  -8  -3   5   29.81    0.84
   8   3   5   30.45    0.79
  -8  -3   5   29.52    0.84
   8  -3  -5   31.17    0.87
   8  -3  -5   31.28    0.75
   8   3   5   30.41    0.71
   8   3   5   30.00    0.71
   8   3   5   29.29    0.74
   8   3  -5   31.26    0.83
  -8  -3  -5   31.96    0.74
   8  -3   5   29.43    0.88
  -8   3   5   28.62    0.85
   8  -3   5   29.06    0.69
   8  -3   5   28.64    0.73
   8  -3   5   28.95    0.65
   8   3  -5   31.84    0.81
  -8  -4   5   31.08    0.88
   8   4   5   30.74    0.75
   8   4   5   32.15    0.74
  -8  -4   5   31.46    0.83
   8   4   5   31.48    0.79
   8  -4  -5   30.75    0.80
   8   4   5   31.56    0.84
   8  -4   5   31.50    0.95
   8   4  -5   30.43    0.81
   8   4  -5   31.39    0.83
   8  -4   5   30.94    0.77
  -8   4   5   30.85    0.93
   8  -4   5   30.59    0.73
  -8  -4  -5   30.09    0.78
   8   5   5   42.51    0.96
   8  -5  -5   41.48    0.98
   8  -5  -5   39.19    0.95
  -8  -5   5   41.71    0.96
  -8  -5   5   42.11    1.05
   8   5   5   41.05    0.93
   8   5   5   40.97    0.87
   8  -5   5   40.90    1.11
  -8  -5  -5   39.23    0.94
   8   5  -5   38.70    0.94
   8   5  -5   38.52    0.97
   8  -5   5   42.27    0.94
  -8   5   5   42.07    1.02
   8  -5   5   42.77    0.96
   8  -6  -5   83.01    1.50
   8  -6  -5   85.86    1.67
  -8  -6   5   74.80    1.42
  -8  -6   5   73.39    1.51
   8   6   5   74.98    1.32
   8   6   5   74.21    1.42
   8   6   5   74.77    1.40
   8  -6  -5   84.87    1.61
   8   6  -5   83.88    1.55
   8  -6   5   74.99    1.59
   8  -6   5   76.22    1.41
  -8  -6  -5   85.47    1.58
   8  -6   5   74.29    1.37
   8   6  -5   86.11    1.58
  -8   6   5   76.13    1.48
   8  -7  -5   72.46    1.57
   8   7   5   72.76    1.44
   8   7   5   72.67    1.44
   8  -7  -5   73.38    1.58
  -8  -7   5   74.21    1.54
  -8   7   5   73.24    1.49
   8   7  -5   77.38    1.47
   8  -7   5   72.31    1.62
  -8  -7  -5   72.41    1.49
   8  -7   5   74.83    1.47
   8  -8  -5    2.68    0.54
   8   8   5    4.82    0.51
   8   8   5    6.30    0.56
  -8  -8   5    5.35    0.61
   8  -8  -5    2.98    0.57
  -8  -8  -5    2.86    0.51
   8  -8   5    6.43    0.68
   8   8  -5    3.01    0.47
   8  -8   5    5.36    0.59
   8   9   5   41.50    1.18
   8  -9  -5   45.40    1.31
   8   9   5   41.32    1.15
   8  -9  -5   43.04    1.29
   8  -9   5   42.46    1.21
  -8  -9  -5   43.43    1.24
   8   9  -5   43.19    1.16
   8  -9   5   39.59    1.29
   9   0   5   -0.08    0.27
   9   0  -5    0.46    0.35
  -9   0  -5   -0.05    0.22
   9   0   5   -0.72    0.32
   9   0   5   -0.20    0.27
  -9   0   5   -0.19    0.36
   9   0  -5    0.46    0.26
   9   0   5   -0.26    0.26
   9   1   5  296.67    4.08
  -9  -1   5  292.57    4.22
   9   1   5  293.41    4.21
   9   1   5  292.00    4.11
   9   1   5  292.33    4.11
   9  -1  -5  304.85    4.19
   9  -1  -5  304.52    4.36
  -9  -1   5  302.71    4.29
  -9  -1  -5  304.87    4.15
   9   1  -5  292.77    4.39
   9   1  -5  309.32    4.33
   9  -1   5  300.44    4.14
   9  -1   5  291.28    4.06
   9  -1   5  292.86    4.08
  -9   1   5  296.09    4.28
   9  -1   5  294.60    4.25
   9   2   5    0.21    0.33
   9  -2  -5    0.56    0.37
   9  -2  -5    0.23    0.29
   9   2   5    0.92    0.32
   9   2   5    0.64    0.27
   9   2   5    0.44    0.30
  -9  -2   5    0.84    0.39
  -9  -2   5    0.72    0.37
   9   2  -5    0.34    0.35
   9  -2   5    0.39    0.30
  -9   2   5    0.50    0.40
   9   2  -5    0.35    0.36
   9  -2   5    0.79    0.30
   9  -2   5    0.62    0.37
  -9  -2  -5    0.87    0.28
  -9  -3   5  214.13    3.25
   9   3   5  218.09    3.13
   9   3   5  212.92    3.11
   9   3   5  216.11    3.21
   9  -3  -5  202.81    3.12
   9   3   5  217.56    3.17
  -9  -3   5  216.15    3.25
   9  -3  -5  206.63    3.00
   9  -3   5  217.94    3.32
  -9   3   5  217.30    3.30
   9  -3   5  211.54    3.12
  -9  -3  -5  201.80    2.97
   9  -3   5  218.68    3.15
   9   3  -5  205.79    3.10
   9   3  -5  204.01    3.06
   9  -4  -5    2.94    0.39
  -9  -4   5    3.53    0.47
   9   4   5    3.16    0.36
   9   4   5    2.96    0.41
  -9  -4   5    3.57    0.48
   9   4   5    3.49    0.41
   9   4   5    3.35    0.41
   9   4  -5    1.99    0.40
  -9  -4  -5    2.35    0.38
  -9   4   5    3.63    0.49
   9  -4   5    2.43    0.48
   9  -4   5    3.74    0.41
   9  -4   5    3.50    0.37
   9   4  -5    2.62    0.41
   9   5   5  131.03    2.11
   9   5   5  131.40    2.14
  -9  -5   5  131.12    2.18
  -9  -5   5  131.60    2.24
   9  -5  -5  134.48    2.24
   9   5   5  131.18    2.18
   9   5   5  129.17    2.04
  -9   5   5  131.65    2.25
   9  -5   5  131.32    2.08
   9  -5   5  132.53    2.11
   9   5  -5  136.58    2.22
   9  -5   5  129.86    2.31
   9   5  -5  132.68    2.23
  -9  -5  -5  135.37    2.19
   9  -6  -5    7.87    0.61
  -9  -6   5    8.90    0.64
   9  -6  -5    8.10    0.64
  -9  -6   5    7.84    0.60
   9   6   5    6.48    0.51
   9   6   5    7.39    0.52
   9   6   5    8.29    0.70
  -9  -6  -5    8.62    0.58
   9   6  -5    8.97    0.67
   9  -6   5    7.51    0.55
   9  -6   5    6.53    0.52
   9  -6   5    7.85    0.65
   9   6  -5    8.82    0.62
  -9   6   5    7.35    0.62
  -9  -7   5   70.33    1.54
   9  -7  -5   65.15    1.48
   9   7   5   67.63    1.42
   9  -7  -5   67.14    1.47
   9   7   5   71.46    1.45
   9   7  -5   65.31    1.57
   9  -7   5   72.90    1.49
  -9  -7  -5   66.87    1.43
  -9   7   5   70.01    1.49
   9  -7   5   71.38    1.63
   9   7  -5   64.53    1.39
  -9  -8   5    1.74    0.54
   9   8   5    0.95    0.46
   9   8   5    1.28    0.45
   9  -8  -5    0.27    0.55
   9  -8  -5    1.71    0.55
   9   8  -5    1.57    0.51
   9  -8   5    0.55    0.55
  -9  -8  -5    1.05    0.50
   9  -8   5    1.21    0.53
  10   0   5   21.80    0.77
 -10   0  -5   23.49    0.61
 -10   0   5   22.07    0.83
  10   0   5   22.20    0.70
  10   0   5   20.94    0.66
  10   0  -5   23.91    0.81
  10   0   5   21.70    0.67
  10   1   5    1.66    0.39
 -10  -1   5    2.86    0.47
 -10  -1   5    2.41    0.43
  10  -1  -5    2.16    0.34
  10   1   5    2.14    0.33
  10   1   5    2.63    0.38
  10  -1  -5    2.30    0.44
  10   1   5    1.91    0.36
  10  -1   5    2.51    0.37
  10   1  -5    2.24    0.43
 -10   1   5    2.03    0.46
  10  -1   5    2.90    0.33
  10  -1   5    1.31    0.41
 -10  -1  -5    2.32    0.33
  10  -1   5    1.78    0.35
 -10  -2   5    9.82    0.66
  10   2   5   10.86    0.57
  10   2   5   11.29    0.63
  10   2   5   10.87    0.55
  10  -2  -5    8.60    0.53
  10  -2  -5    7.89    0.56
 -10  -2   5   10.50    0.66
  10   2   5   11.64    0.61
  10   2  -5    8.78    0.59
 -10  -2  -5    8.22    0.52
  10  -2   5   11.61    0.68
  10  -2   5   11.24    0.58
  10  -2   5   11.25    0.55
 -10   2   5   11.23    0.70
 -10  -3   5   73.04    1.47
  10   3   5   72.33    1.39
  10  -3  -5   80.22    1.48
 -10  -3   5   73.99    1.47
  10   3   5   72.84    1.43
  10   3   5   72.81    1.33
  10  -3  -5   83.08    1.61
  10   3   5   72.89    1.35
 -10   3   5   71.45    1.51
  10  -3   5   71.08    1.51
  10   3  -5   79.74    1.54
  10   3  -5   80.82    1.56
 -10  -3  -5   81.14    1.44
  10  -3   5   72.04    1.37
  10   4   5   17.19    0.73
  10   4   5   17.74    0.68
 -10  -4   5   17.68    0.77
  10  -4  -5   18.35    0.74
  10   4   5   17.84    0.71
  10   4   5   17.03    0.73
 -10  -4   5   18.86    0.74
  10   4  -5   18.41    0.75
 -10   4   5   16.44    0.79
  10   4  -5   19.20    0.82
  10  -4   5   17.35    0.69
 -10  -4  -5   18.90    0.75
  10  -4   5   14.78    0.80
  10   5   5   34.67    0.91
  10   5   5   35.12    0.95
  10  -5  -5   31.47    0.93
 -10  -5   5   36.50    0.98
  10   5   5   35.08    0.98
  10   5   5   36.84    0.88
 -10  -5   5   36.12    1.06
 -10  -5  -5   33.34    0.93
  10   5  -5   32.94    0.96
  10  -5   5   35.69    0.98
  10  -5   5   37.10    1.11
  10   5  -5   34.45    1.01
 -10   5   5   35.77    1.10
 -10  -6   5    0.65    0.48
  10  -6  -5    0.17    0.46
 -10  -6   5    0.88    0.66
  10  -6  -5   -0.35    0.40
  10   6   5    0.90    0.40
  10   6   5    0.68    0.43
  10   6   5    0.43    0.42
  10  -6   5    0.80    0.51
 -10  -6  -5    0.48    0.43
  10  -6   5    0.44    0.42
  10   6  -5    0.26    0.41
  10   6  -5    0.14    0.43
 -10   6   5   -0.25    0.50
  10  -7  -5   65.14    1.50
  10   7   5   64.78    1.39
  10  -7  -5   63.45    1.46
  10   7   5   62.57    1.40
  10   7   5   64.15    1.45
 -10  -7   5   65.85    1.52
  10   7  -5   64.21    1.41
 -10  -7  -5   65.32    1.45
  10  -7   5   62.30    1.39
  10  -7   5   66.73    1.59
 -10   7   5   66.30    1.46
  10   7  -5   63.67    1.42
  10   8   5    9.77    0.70
  10  -8  -5    7.82    0.68
  10  -8  -5    9.88    0.76
  10   8   5    9.13    0.66
 -10  -8   5   10.16    0.76
  10  -8   5    8.31    0.66
 -10  -8  -5    8.85    0.71
  10   8  -5    8.72    0.67
  10  -8   5    9.07    0.78
  11   0   5    0.11    0.31
 -11   0   5   -0.19    0.44
  11   0   5    0.49    0.35
  11   0  -5   -0.07    0.41
  11   0   5   -0.12    0.30
  11   0   5   -0.35    0.37
 -11  -1   5  171.22    2.74
  11   1   5  172.32    2.65
  11  -1  -5  179.41    2.88
  11   1   5  175.20    2.76
 -11  -1   5  170.04    2.82
  11   1   5  173.72    2.65
  11   1   5  173.15    2.61
  11  -1   5  171.22    2.58
  11   1  -5  180.80    2.86
  11  -1   5  172.65    2.66
 -11   1   5  173.10    2.84
  11  -1   5  168.57    2.61
 -11  -1  -5  181.45    2.67
  11  -1   5  171.44    2.78
  11   2   5    1.79    0.37
 -11  -2   5    2.40    0.48
  11   2   5    2.34    0.45
  11   2   5    2.71    0.41
  11  -2  -5    2.88    0.47
  11   2   5    2.33    0.38
  11  -2  -5    2.55    0.40
 -11  -2   5    2.80    0.50
  11  -2   5    2.37    0.48
 -11   2   5    2.88    0.53
 -11  -2  -5    2.69    0.41
  11  -2   5    2.04    0.41
  11   2  -5    3.12    0.49
  11  -2   5    2.92    0.46
  11   3   5  103.42    1.77
 -11  -3   5  102.17    1.89
  11   3   5  105.05    1.83
  11  -3  -5  102.58    1.91
 -11  -3   5  104.03    1.93
  11   3   5  102.34    1.87
  11  -3  -5  102.63    1.80
  11   3   5  103.08    1.78
  11  -3   5  101.68    1.96
 -11  -3  -5  103.83    1.76
  11   3  -5  104.43    1.88
  11   3  -5  102.86    1.92
  11  -3   5  105.64    1.83
 -11   3   5  105.43    1.98
  11   4   5    8.73    0.58
  11   4   5    8.72    0.57
 -11  -4   5    7.37    0.64
  11   4   5    6.59    0.52
 -11  -4   5    8.53    0.64
  11  -4  -5    7.22    0.56
  11   4   5    8.24    0.59
  11   4  -5    6.88    0.61
  11  -4   5    6.93    0.54
  11  -4   5    8.41    0.67
  11   4  -5    6.14    0.56
 -11   4   5    8.00    0.70
 -11  -4  -5    6.05    0.51
  11   5   5   53.31    1.18
 -11  -5   5   54.34    1.26
  11   5   5   53.06    1.26
 -11  -5   5   56.40    1.34
  11   5   5   52.87    1.23
  11   5   5   52.09    1.19
  11  -5  -5   46.03    1.14
  11  -5   5   52.76    1.21
  11   5  -5   46.00    1.22
  11   5  -5   43.49    1.15
  11  -5   5   54.68    1.39
 -11  -5  -5   45.22    1.12
 -11   5   5   53.19    1.33
  11  -6  -5   12.15    0.75
  11   6   5    9.41    0.66
  11  -6  -5   12.21    0.78
  11   6   5   10.61    0.77
 -11  -6   5   10.56    0.78
  11   6   5    9.65    0.71
  11  -6   5   10.07    0.65
  11   6  -5   13.12    0.83
 -11   6   5    9.48    0.75
  11  -6   5   10.66    0.81
 -11  -6  -5   13.71    0.76
  11   6  -5   12.45    0.75
  11  -7  -5   24.29    0.99
  11   7   5   25.06    0.98
  11   7   5   26.35    1.01
  11  -7  -5   24.02    0.95
  11   7   5   27.05    0.93
 -11  -7   5   27.70    1.05
 -11  -7  -5   26.12    0.97
  11  -7   5   25.62    1.16
  11   7  -5   24.93    1.01
  11   7  -5   24.52    0.95
  12   0   5   82.42    1.66
  12   0   5   81.27    1.52
  12   0   5   82.65    1.54
  12   0  -5   87.07    1.72
  12   0   5   84.02    1.56
 -12   0   5   83.75    1.74
  12   1   5    1.05    0.40
  12  -1  -5    0.73    0.46
  12   1   5   -0.27    0.42
  12   1   5    0.00    0.34
 -12  -1   5    0.48    0.47
  12   1   5    0.63    0.35
  12  -1   5    0.87    0.45
  12   1  -5    0.05    0.43
 -12   1   5    1.01    0.41
  12  -1   5    0.37    0.38
  12  -1   5    1.07    0.39
  12   2   5   87.14    1.67
  12   2   5   90.77    1.63
  12   2   5   90.09    1.65
  12   2   5   91.66    1.76
 -12  -2   5   92.64    1.88
 -12  -2   5   89.98    1.75
  12  -2  -5   80.46    1.65
 -12   2   5   91.45    1.85
  12  -2   5   89.17    1.68
 -12  -2  -5   81.70    1.49
  12   2  -5   81.43    1.64
  12  -2   5   89.93    1.80
 -12  -3   5   31.91    1.03
  12  -3  -5   31.43    1.04
  12   3   5   32.67    0.91
  12   3   5   32.42    0.95
  12   3   5   33.69    1.00
  12   3   5   32.36    1.00
 -12  -3   5   34.06    1.06
  12   3  -5   31.63    1.01
  12  -3   5   32.37    1.07
 -12  -3  -5   33.14    0.93
  12   3  -5   32.04    1.02
 -12   3   5   31.17    1.08
  12  -3   5   31.53    0.95
  12  -4  -5   86.24    1.64
 -12  -4   5   82.10    1.69
 -12  -4   5   81.08    1.68
  12   4   5   82.47    1.57
  12   4   5   81.03    1.53
  12   4   5   80.59    1.64
  12   4   5   80.43    1.64
 -12   4   5   81.12    1.74
  12   4  -5   85.58    1.75
  12   4  -5   87.82    1.73
  12  -4   5   79.60    1.74
  12  -4   5   80.68    1.62
 -12  -4  -5   86.53    1.66
  12  -5  -5    3.67    0.53
  12   5   5    5.42    0.57
  12   5   5    5.68    0.58
 -12  -5   5    4.63    0.60
  12   5   5    5.51    0.49
 -12  -5   5    5.47    0.57
  12   5   5    6.23    0.55
  12  -5   5    5.69    0.64
  12   5  -5    4.69    0.62
 -12   5   5    4.21    0.61
 -12  -5  -5    5.72    0.60
  12  -5   5    5.89    0.59
  12   5  -5    4.04    0.58
  12   6   5   44.87    1.27
  12  -6  -5   42.50    1.22
  12   6   5   41.72    1.17
  12   6   5   42.27    1.14
 -12  -6   5   42.46    1.26
 -12   6   5   42.56    1.25
  12  -6   5   42.69    1.17
  12  -6   5   45.44    1.33
  12   6  -5   43.20    1.21
 -12  -6  -5   44.57    1.20
  12   6  -5   44.81    1.28
  12   7   5   25.93    1.00
  12  -7  -5   27.03    1.03
  12   7   5   27.19    1.02
  12   7   5   27.19    0.98
  12   7  -5   27.61    1.10
  12  -7   5   26.41    1.12
 -12  -7  -5   27.83    1.04
  13   0   5    0.10    0.46
  13   0   5    0.33    0.40
  13   0  -5   -0.30    0.46
 -13   0   5    0.13    0.50
  13   0   5   -0.15    0.37
  13   0   5    0.06    0.42
 -13  -1   5   18.67    0.94
  13  -1  -5   17.74    0.88
  13   1   5   18.76    0.86
  13   1   5   18.89    0.81
  13   1   5   19.91    0.76
  13   1   5   19.57    0.79
  13   1  -5   18.86    0.86
  13  -1   5   17.37    0.79
 -13   1   5   18.34    0.95
  13  -1   5   19.25    0.90
  13   2   5    3.07    0.46
  13   2   5    2.83    0.48
 -13  -2   5    3.51    0.58
  13   2   5    2.94    0.50
 -13  -2   5    2.43    0.52
  13  -2  -5    1.06    0.50
  13   2   5    3.14    0.53
  13  -2   5    3.11    0.55
  13   2  -5    0.99    0.48
 -13  -2  -5    1.00    0.37
 -13   2   5    2.68    0.59
  13  -2   5    3.44    0.55
 -13  -3   5   10.40    0.79
 -13  -3   5    9.72    0.75
  13  -3  -5    9.20    0.70
  13   3   5    9.24    0.65
  13   3   5    9.68    0.69
  13   3   5    9.20    0.61
  13   3   5   10.68    0.75
  13  -3   5    9.69    0.73
  13  -3   5    8.14    0.62
 -13   3   5    8.08    0.75
 -13  -3  -5    9.00    0.62
  13   3  -5    9.96    0.71
  13   4   5   10.97    0.75
 -13  -4   5   12.85    0.88
  13   4   5    9.89    0.72
  13   4   5    9.73    0.65
 -13  -4   5   10.42    0.76
  13   4   5   11.36    0.77
  13   4  -5   10.61    0.78
  13  -4   5    9.94    0.80
 -13  -4  -5   11.72    0.70
  13  -4   5   10.09    0.70
 -13   4   5   11.03    0.85
  13   4  -5   13.37    0.82
 -13  -5   5   12.93    0.87
  13   5   5   11.99    0.80
  13   5   5   11.99    0.74
 -13  -5   5   13.96    0.88
  13   5   5   11.40    0.69
  13   5   5   10.90    0.73
 -13  -5  -5   12.21    0.74
  13  -5   5   13.33    0.78
  13   5  -5   13.69    0.92
  13   5  -5   11.38    0.80
  13  -5   5   13.60    1.00
 -13   5   5   12.15    0.88
  13   6   5   50.56    1.28
  13   6   5   47.95    1.38
  13  -6  -5   46.38    1.34
  13   6   5   50.25    1.33
 -13  -6   5   47.14    1.37
  13   6  -5   44.50    1.33
  13  -6   5   50.74    1.43
 -13   6   5   49.35    1.45
 -13  -6  -5   45.06    1.24
  13  -6   5   50.17    1.26
  13   6  -5   44.43    1.34
 -14   0   5  110.45    2.23
  14   0   5  108.86    1.97
  14   0  -5  104.85    2.06
  14   0   5  115.86    2.17
  14   0   5  110.75    2.03
  14   1   5    3.49    0.49
  14  -1  -5    4.35    0.62
  14   1   5    4.26    0.65
  14   1   5    4.61    0.53
  14   1   5    5.18    0.60
 -14  -1   5    3.66    0.62
  14   1  -5    4.34    0.61
  14  -1   5    4.06    0.60
  14  -1   5    4.55    0.54
 -14   1   5    4.94    0.67
  14   2   5  110.46    2.11
  14   2   5  109.26    2.03
  14  -2  -5  101.69    2.01
 -14  -2   5  109.60    2.09
 -14  -2   5  109.48    2.20
  14   2   5  106.08    1.98
  14   2   5  111.58    2.00
  14  -2   5  106.14    2.01
  14  -2   5  109.76    2.19
  14   2  -5  103.53    2.03
 -14   2   5  107.84    2.24
  14   3   5    0.57    0.56
  14   3   5    2.07    0.48
 -14  -3   5    2.82    0.60
  14  -3  -5    2.41    0.61
 -14  -3   5    1.29    0.55
  14   3   5    1.56    0.47
  14   3   5    1.54    0.47
  14  -3   5    0.80    0.53
  14   3  -5    1.27    0.52
  14  -3   5    0.55    0.47
 -14   3   5    0.86    0.58
 -14  -3  -5    0.93    0.46
 -14  -4   5   95.35    1.97
  14   4   5   93.63    1.89
  14   4   5   93.43    1.81
 -14  -4   5  100.68    2.07
  14   4   5   95.50    1.86
  14   4   5   96.66    1.95
  14   4  -5   99.60    2.05
  14  -4   5   97.34    1.89
  14  -4   5   99.36    2.05
 -14   4   5   93.82    2.09
  14   5   5    0.86    0.49
 -14  -5   5    1.00    0.57
  14   5   5    0.93    0.52
 -14  -5   5    1.15    0.57
  14   5   5    1.31    0.55
  14   5  -5    1.15    0.59
  14  -5   5    1.09    0.56
  14  -5   5    1.88    0.60
  14   5  -5    1.58    0.57
 -14  -5  -5    1.20    0.49
 -14   5   5    0.94    0.57
  15   0  -5   -0.05    0.58
 -15   0   5    0.17    0.59
  15   0   5    0.36    0.48
  15   0   5   -0.17    0.51
 -15  -1   5   18.22    1.04
  15   1   5   17.41    1.11
  15   1   5   19.74    0.97
  15  -1  -5   21.89    1.01
  15   1   5   19.70    0.89
  15   1   5   19.81    0.90
  15   1  -5   21.73    1.08
  15  -1   5   19.58    0.98
  15  -1   5   20.77    0.92
 -15   1   5   18.85    1.04
  15   2   5    4.79    0.60
  15   2   5    4.25    0.62
  15   2   5    4.12    0.56
  15   2   5    5.59    0.59
  15  -2  -5    4.15    0.62
 -15  -2   5    5.19    0.76
 -15   2   5    5.26    0.71
  15  -2   5    4.28    0.59
  15   2  -5    4.43    0.64
  15  -2   5    3.58    0.63
 -15  -3   5    8.36    0.77
 -15  -3   5    8.34    0.74
  15  -3  -5    8.15    0.74
  15   3   5    7.35    0.70
  15   3   5    9.37    0.68
  15   3   5    8.21    0.66
  15   3   5    9.14    0.68
  15  -3   5    8.02    0.68
 -15   3   5    8.06    0.79
  15   3  -5    9.81    0.81
  15  -3   5    9.77    0.78
   0   0   6  305.70    4.05
   0   0   6  310.10    4.06
   0   0   6  308.06    4.12
   0   0   6  303.35    4.02
   0   1   6   -0.03    0.16
   0  -1   6    0.12    0.14
   0   1   6   -0.03    0.16
   0  -1   6   -0.34    0.19
   0   1   6   -0.19    0.16
   0  -1  -6    0.02    0.16
   0  -1   6   -0.09    0.11
   0  -1   6   -0.05    0.14
   0   2  -6  678.04    9.07
   0   2   6  708.12    9.47
   0   2   6  723.52    9.31
   0  -2  -6  704.23    9.03
   0  -2   6  713.14    9.53
   0  -2   6  708.43    9.44
   0   2   6  719.33    9.71
   0  -2   6  711.38    9.23
   0  -2   6  732.02    9.85
   0   3   6   -0.21    0.18
   0  -3   6    0.17    0.16
   0  -3   6   -0.03    0.12
   0   3  -6    0.37    0.11
   0   3   6    0.20    0.18
   0  -3  -6   -0.30    0.21
   0  -3   6    0.24    0.21
   0   3   6    0.21    0.14
   0  -3   6    0.06    0.20
   0   4   6  257.40    3.51
   0  -4  -6  260.60    3.58
   0  -4   6  259.19    3.51
   0   4  -6  253.71    3.39
   0   4  -6  259.85    3.42
   0  -4   6  262.85    3.59
   0   4   6  257.89    3.56
   0  -4   6  257.94    3.39
   0  -4   6  260.27    3.58
   0  -4   6  260.64    3.52
   0   4   6  254.06    3.41
   0  -5   6    0.16    0.23
   0  -5  -6    0.20    0.27
   0   5  -6    0.23    0.16
   0   5   6    0.26    0.25
   0  -5   6    0.28    0.27
   0  -5   6    0.46    0.21
   0  -5  -6   -0.14    0.25
   0   5   6   -0.16    0.19
   0  -5   6    0.65    0.27
   0  -6  -6  208.94    3.03
   0  -6   6  203.10    2.96
   0  -6   6  195.75    2.83
   0   6   6  200.26    2.92
   0  -6   6  202.93    2.90
   0  -6  -6  206.83    3.02
   0   6   6  203.43    2.83
   0  -6   6  204.36    2.91
   0   6  -6  207.09    2.86
   0  -7   6   -0.03    0.29
   0   7   6   -0.66    0.31
   0  -7   6    0.68    0.30
   0   7   6   -0.38    0.25
   0  -7   6    0.70    0.36
   0  -7  -6    0.22    0.32
   0   7   6   -0.38    0.31
   0  -7  -6    0.22    0.34
   0  -8  -6   62.58    1.31
   0   8   6   60.38    1.23
   0  -8  -6   64.22    1.31
   0   8   6   60.97    1.27
   0  -8   6   60.52    1.29
   0  -9   6    0.55    0.45
   0   9   6   -0.07    0.42
   0  -9  -6   -0.06    0.40
   0  -9  -6   -0.31    0.41
   0   9   6   -0.04    0.35
   0 -10  -6   24.15    0.92
   0 -10   6   28.23    1.00
   0  10   6   26.29    0.97
   0 -10  -6   21.68    0.89
   1   0   6   -0.17    0.15
  -1   0   6   -0.01    0.10
  -1   0   6   -0.12    0.16
   1   0   6   -0.06    0.15
   1   0   6   -0.20    0.17
   1   0   6   -0.08    0.14
  -1   0   6   -0.22    0.14
  -1   0  -6   -0.07    0.16
  -1   0   6   -0.07    0.18
   1   1   6   34.41    0.64
  -1  -1   6   35.12    0.57
  -1  -1   6   37.09    0.68
   1   1   6   34.18    0.62
  -1  -1   6   34.36    0.59
   1   1   6   34.66    0.62
  -1  -1   6   34.56    0.53
  -1   1   6   34.30    0.63
  -1  -1  -6   34.22    0.65
   1  -1   6   34.58    0.63
  -1   1   6   34.81    0.65
  -1   1   6   35.33    0.63
   1   1  -6   34.35    0.59
   1  -1   6   34.56    0.59
   1  -1   6   35.11    0.55
   1  -1   6   37.13    0.68
   1   2   6   34.14    0.63
  -1  -2   6   34.29    0.54
   1  -2  -6   27.80    0.62
   1   2   6   33.35    0.61
  -1  -2   6   34.64    0.57
   1   2   6   34.62    0.65
  -1  -2   6   34.32    0.52
  -1  -2   6   33.68    0.69
  -1  -2  -6   27.33    0.58
  -1   2   6   35.55    0.67
   1   2  -6   27.70    0.50
  -1   2   6   34.72    0.64
  -1   2   6   33.64    0.64
   1  -2   6   34.48    0.69
   1  -2   6   34.67    0.66
   1  -2   6   34.42    0.59
   1   3   6   61.70    1.00
  -1  -3   6   61.08    1.01
  -1  -3   6   60.69    1.03
   1  -3  -6   63.66    1.08
   1   3   6   59.23    0.91
  -1  -3   6   59.79    0.90
  -1   3  -6   62.74    0.87
  -1  -3   6   60.76    0.87
   1   3   6   60.35    0.96
  -1   3   6   59.28    1.00
  -1   3   6   58.69    0.93
   1  -3   6   60.01    0.89
  -1  -3  -6   63.37    1.06
   1  -3   6   57.06    0.98
   1   3  -6   62.96    0.94
   1  -3   6   59.34    1.03
  -1   3   6   58.86    0.98
   1  -3   6   60.16    1.00
  -1  -4   6   50.37    0.92
   1   4   6   49.40    0.75
  -1  -4   6   50.38    0.90
  -1  -4   6   48.86    0.72
  -1   4  -6   44.65    0.69
   1  -4  -6   45.30    0.88
   1   4   6   49.34    0.85
   1   4   6   50.46    0.90
  -1  -4   6   49.69    0.83
  -1  -4   6   50.49    0.92
  -1  -4  -6   46.29    0.84
  -1   4   6   49.08    0.79
   1  -4   6   48.84    0.76
  -1   4   6   49.87    0.88
   1  -4   6   48.83    0.92
  -1   4   6   51.25    0.93
  -1  -4  -6   45.11    0.86
   1  -4   6   49.65    0.91
   1   4  -6   45.66    0.74
   1   4  -6   44.19    0.73
   1  -4   6   50.30    0.91
   1   5   6   43.23    0.81
   1  -5  -6   32.32    0.78
  -1  -5   6   43.96    0.81
  -1  -5   6   43.87    0.88
   1   5   6   45.50    0.89
  -1  -5   6   45.09    0.90
  -1  -5   6   43.88    0.84
  -1   5  -6   32.67    0.58
   1  -5  -6   31.69    0.76
   1   5   6   44.40    0.87
   1  -5   6   42.84    0.88
   1   5  -6   33.53    0.63
  -1  -5  -6   32.59    0.72
  -1   5   6   44.29    0.83
   1  -5   6   43.97    0.89
   1  -5   6   43.99    0.87
   1  -5   6   43.36    0.77
  -1   5   6   44.25    0.89
  -1  -5  -6   33.59    0.76
  -1  -6   6  100.49    1.67
   1  -6  -6  104.03    1.73
  -1  -6   6  101.51    1.63
   1  -6  -6  104.39    1.71
   1   6   6  101.82    1.55
  -1   6  -6  101.72    1.59
   1   6   6  101.33    1.63
  -1  -6   6  100.59    1.60
   1   6   6   98.79    1.64
  -1  -6  -6  104.22    1.67
   1   6  -6  104.23    1.57
   1  -6   6  102.43    1.65
  -1  -6  -6  102.82    1.70
  -1   6   6   98.56    1.57
  -1   6   6  102.02    1.64
   1  -6   6  100.93    1.66
   1  -6   6   98.35    1.66
   1  -7  -6   22.48    0.80
   1   7   6   23.28    0.73
  -1  -7   6   23.30    0.67
   1   7   6   22.44    0.59
   1  -7  -6   21.86    0.73
  -1  -7   6   22.62    0.74
   1   7   6   22.63    0.71
   1  -7   6   22.75    0.74
   1   7  -6   23.45    0.61
  -1  -7  -6   23.23    0.74
  -1   7   6   22.93    0.63
  -1   7   6   22.46    0.72
  -1  -7  -6   23.75    0.73
   1  -7   6   22.63    0.69
   1  -7   6   23.79    0.76
   1  -8  -6  123.59    2.07
   1  -8  -6  124.97    2.10
   1   8   6  110.08    1.87
  -1  -8   6  113.54    1.95
   1   8   6  111.08    1.91
  -1   8   6  112.87    1.90
  -1  -8  -6  119.29    2.06
  -1   8   6  110.13    1.93
  -1  -8  -6  122.40    2.05
   1  -8   6  112.82    1.94
   1  -8   6  111.20    1.95
  -1  -9   6    2.60    0.50
   1  -9  -6    2.72    0.48
   1  -9  -6    2.38    0.54
   1   9   6    2.33    0.44
   1   9   6    2.43    0.47
  -1   9   6    2.64    0.50
   1  -9   6    2.59    0.50
  -1  -9  -6    3.35    0.56
  -1   9   6    3.35    0.45
  -1  -9  -6    2.80    0.46
  -1 -10   6   86.43    1.76
   1  10   6   83.72    1.71
   1 -10  -6   85.31    1.80
   1 -10  -6   84.38    1.71
  -1 -10  -6   85.73    1.74
  -1 -10  -6   83.90    1.68
   1 -10   6   84.03    1.76
  -1  10   6   84.26    1.74
  -2   0   6  350.95    4.59
  -2   0   6  349.52    4.66
  -2   0   6  350.21    4.60
   2   0   6  351.87    4.57
  -2   0  -6  298.87    3.93
   2   0   6  344.67    4.53
   2   0   6  343.77    4.64
   2   0   6  346.51    4.59
   2   0  -6  295.59    3.98
   2   0   6  342.98    4.61
  -2  -1   6   11.47    0.40
  -2   1  -6   14.52    0.32
   2   1   6   11.22    0.35
  -2  -1   6   11.20    0.33
  -2  -1   6   11.60    0.32
   2   1   6   12.06    0.36
   2   1   6   11.97    0.35
   2   1   6   11.22    0.27
   2  -1   6   11.06    0.27
   2   1  -6   13.59    0.38
  -2   1   6   11.81    0.37
   2  -1   6   11.94    0.40
   2  -1   6   10.55    0.40
  -2   1   6   11.25    0.38
  -2   1   6   11.44    0.36
   2  -1   6   11.89    0.32
  -2  -1  -6   14.88    0.37
   2   2   6  352.56    4.58
   2   2   6  335.81    4.54
  -2  -2   6  343.17    4.48
   2   2   6  337.26    4.52
  -2  -2   6  344.18    4.64
   2   2   6  342.88    4.56
  -2  -2   6  342.48    4.50
  -2   2   6  345.57    4.58
  -2   2   6  343.37    4.59
   2  -2   6  344.01    4.63
   2  -2   6  339.42    4.62
   2  -2   6  347.52    4.52
  -2  -2  -6  353.80    4.68
  -2   2   6  346.09    4.60
   2   2  -6  348.11    4.63
   2  -2   6  345.02    4.55
  -2  -3   6   29.42    0.41
   2   3   6   30.27    0.55
   2   3   6   30.28    0.59
  -2  -3   6   31.07    0.51
   2   3   6   31.21    0.63
  -2  -3   6   30.26    0.68
   2  -3  -6   35.42    0.75
  -2   3  -6   33.58    0.49
   2   3   6   30.25    0.59
  -2  -3   6   30.44    0.66
   2   3  -6   35.66    0.65
   2  -3   6   30.63    0.55
   2  -3   6   30.90    0.67
   2  -3   6   29.81    0.66
   2  -3   6   30.13    0.61
   2   3  -6   35.47    0.63
  -2   3   6   30.81    0.63
  -2  -3  -6   34.86    0.62
  -2  -3  -6   35.13    0.70
  -2   3   6   30.11    0.65
  -2   3   6   30.44    0.60
  -2  -4   6  125.99    1.90
  -2   4  -6  129.91    1.76
  -2  -4   6  125.53    1.70
   2   4   6  126.82    1.75
   2   4   6  128.77    1.90
   2   4   6  126.90    1.87
  -2  -4   6  128.43    1.92
   2   4   6  128.12    1.84
   2  -4  -6  131.41    1.98
   2  -4   6  127.82    1.77
  -2  -4  -6  129.29    1.95
  -2   4   6  126.39    1.87
   2  -4   6  124.34    1.92
   2  -4   6  128.14    1.94
   2   4  -6  127.60    1.85
  -2   4   6  128.76    1.92
  -2  -4  -6  130.57    1.87
  -2   4   6  124.21    1.81
   2  -4   6  131.08    1.91
   2   4  -6  133.92    1.86
   2  -5  -6   29.95    0.75
  -2  -5   6   26.76    0.65
   2   5   6   28.70    0.69
   2   5   6   28.24    0.69
  -2  -5   6   28.08    0.69
  -2  -5   6   27.42    0.69
  -2   5  -6   30.49    0.56
   2   5   6   27.77    0.61
   2   5  -6   31.21    0.64
   2  -5   6   27.53    0.70
  -2  -5  -6   31.87    0.67
   2  -5   6   26.53    0.67
   2  -5   6   27.48    0.68
  -2  -5  -6   33.20    0.74
  -2   5   6   27.51    0.63
  -2   5   6   27.31    0.68
   2   6   6  113.59    1.70
   2   6   6  113.70    1.80
   2  -6  -6  126.80    2.02
   2  -6  -6  127.23    2.07
  -2  -6   6  113.14    1.79
  -2  -6   6  111.91    1.83
   2   6   6  113.05    1.80
  -2  -6   6  113.73    1.78
   2   6  -6  129.74    1.90
   2  -6   6  112.21    1.83
   2  -6   6  111.62    1.84
   2  -6   6  111.23    1.80
  -2   6   6  113.32    1.82
  -2  -6  -6  126.93    1.94
  -2  -6  -6  128.00    2.02
  -2   6   6  116.65    1.76
  -2  -7   6   60.37    1.23
   2  -7  -6   53.30    1.12
   2   7   6   60.73    1.06
  -2  -7   6   61.01    1.15
   2  -7  -6   54.48    1.19
   2   7   6   59.68    1.19
  -2  -7   6   63.40    1.19
   2   7   6   61.44    1.19
   2  -7   6   60.95    1.23
  -2   7   6   60.59    1.12
   2   7  -6   54.06    1.02
   2  -7   6   61.01    1.24
  -2   7   6   61.51    1.21
   2  -7   6   61.38    1.20
  -2  -7  -6   54.81    1.14
  -2  -7  -6   53.11    1.07
   2  -8  -6   17.36    0.76
   2   8   6   21.31    0.75
   2  -8  -6   17.46    0.71
  -2  -8   6   22.52    0.78
   2   8   6   22.13    0.76
  -2  -8  -6   17.83    0.73
  -2  -8  -6   18.17    0.69
   2  -8   6   22.38    0.85
   2  -8   6   20.62    0.78
  -2   8   6   21.43    0.76
   2  -9  -6   22.08    0.89
   2   9   6   23.07    0.83
   2  -9  -6   21.95    0.88
  -2  -9   6   22.61    0.86
   2   9   6   23.18    0.84
   2  -9   6   24.44    0.89
  -2   9   6   22.83    0.88
  -2  -9  -6   21.83    0.81
   2  -9   6   22.58    0.93
  -2  -9  -6   21.61    0.85
   2 -10  -6   21.82    0.88
   2  10   6   22.89    0.91
  -2 -10   6   20.68    0.90
   2 -10  -6   23.38    0.97
   2 -10   6   23.44    0.96
  -2 -10  -6   22.14    0.92
  -2 -10  -6   23.48    1.19
  -2  10   6   20.73    0.91
   3   0   6    0.37    0.14
   3   0   6   -0.03    0.10
  -3   0   6    0.31    0.18
   3   0   6   -0.11    0.19
   3   0   6   -0.08    0.16
   3   0   6   -0.16    0.18
   3   0  -6    0.02    0.20
  -3   0  -6    0.11    0.14
  -3   0   6   -0.25    0.20
  -3  -1   6  428.56    5.58
   3  -1  -6  440.99    5.79
   3   1   6  416.51    5.52
   3   1   6  409.62    5.42
   3   1   6  416.47    5.52
  -3  -1   6  415.99    5.48
  -3   1  -6  435.61    5.67
   3   1   6  419.63    5.49
   3   1   6  420.36    5.49
   3  -1   6  418.93    5.48
   3  -1   6  410.94    5.41
   3   1  -6  425.36    5.74
   3  -1   6  413.45    5.56
  -3  -1  -6  435.40    5.70
   3  -1   6  429.76    5.57
   3  -1   6  406.43    5.37
  -3   1   6  415.10    5.53
  -3   1   6  408.75    5.55
  -3  -2   6    3.40    0.26
  -3   2  -6    6.13    0.18
  -3  -2   6    3.22    0.31
   3   2   6    2.95    0.20
   3   2   6    3.92    0.23
  -3  -2   6    3.60    0.23
   3   2   6    3.58    0.27
   3   2   6    3.47    0.25
   3   2  -6    6.37    0.33
   3  -2   6    3.61    0.25
  -3  -2  -6    6.37    0.31
   3  -2   6    3.60    0.32
   3  -2   6    3.23    0.29
  -3   2   6    3.44    0.26
  -3   2   6    3.53    0.28
   3  -2   6    3.47    0.22
   3   3   6  245.78    3.34
   3   3   6  245.99    3.32
  -3   3  -6  226.23    2.98
  -3  -3   6  247.06    3.23
   3   3   6  252.94    3.39
  -3   3  -6  227.76    2.98
  -3  -3   6  245.17    3.26
  -3  -3   6  248.90    3.45
  -3  -3   6  244.53    3.43
   3   3   6  245.62    3.34
  -3   3   6  246.66    3.42
  -3  -3  -6  234.65    3.20
   3   3  -6  231.73    3.18
  -3   3   6  243.74    3.37
  -3  -3  -6  228.31    3.07
   3  -3   6  241.85    3.35
   3  -3   6  241.94    3.46
   3  -3   6  248.93    3.31
   3   3  -6  238.26    3.16
   3  -3   6  248.20    3.44
  -3  -4   6    8.80    0.43
  -3  -4   6    8.59    0.24
   3  -4  -6    6.82    0.42
   3   4   6    9.14    0.35
   3   4   6    8.63    0.40
  -3  -4   6    8.75    0.41
   3   4   6    8.45    0.38
  -3   4  -6    5.73    0.20
   3  -4   6    8.90    0.47
  -3   4   6    8.78    0.36
   3  -4   6    8.40    0.38
   3   4  -6    6.20    0.34
   3  -4   6    9.21    0.43
   3   4  -6    5.83    0.33
  -3  -4  -6    6.51    0.39
   3  -4   6    8.83    0.34
  -3   4   6    8.63    0.42
  -3  -4  -6    6.43    0.30
   3   5   6  135.68    2.03
   3   5   6  136.19    2.05
   3  -5  -6  129.41    2.01
  -3  -5   6  137.89    2.07
   3   5   6  132.70    1.96
  -3  -5   6  135.74    2.05
  -3   5   6  136.77    2.08
  -3   5   6  133.72    1.95
   3  -5   6  136.91    2.06
   3  -5   6  133.28    1.91
  -3   5   6  135.75    2.03
   3  -5   6  132.65    2.08
   3   5  -6  128.82    1.89
  -3  -5  -6  129.10    1.99
   3   5  -6  128.54    1.90
  -3  -5  -6  128.36    1.87
   3  -5   6  135.26    2.13
  -3  -6   6   53.81    1.06
   3   6   6   52.64    1.03
   3   6   6   52.65    1.04
   3   6   6   53.21    0.95
   3  -6  -6   54.10    1.13
   3  -6  -6   56.26    1.18
  -3  -6   6   54.24    1.02
  -3   6   6   53.73    1.06
   3  -6   6   53.96    1.07
   3  -6   6   51.67    1.12
   3  -6   6   52.82    1.08
  -3  -6  -6   56.33    1.09
   3   6  -6   54.04    1.01
  -3   6   6   51.28    0.99
  -3  -6  -6   55.10    1.00
  -3  -7   6   57.21    1.16
   3   7   6   54.13    1.14
  -3  -7   6   55.23    1.17
  -3  -7   6   55.76    1.09
   3   7   6   58.03    1.15
   3  -7  -6   47.72    1.05
   3  -7  -6   46.58    1.13
   3   7   6   60.03    1.29
   3  -7   6   54.68    1.17
  -3   7   6   55.01    1.08
   3  -7   6   56.45    1.25
  -3  -7  -6   47.92    1.06
  -3  -7  -6   47.34    0.97
   3  -7   6   56.22    1.14
   3   7  -6   47.18    0.96
  -3   7   6   55.83    1.16
   3   8   6   33.36    0.87
  -3  -8   6   30.98    0.89
   3   8   6   32.57    0.90
   3  -8  -6   25.39    0.86
   3  -8  -6   24.34    0.88
  -3  -8   6   32.08    0.92
  -3  -8  -6   24.14    0.75
   3   8  -6   24.75    0.74
   3  -8   6   32.72    0.97
  -3  -8  -6   24.07    0.82
   3  -8   6   29.27    0.92
  -3   8   6   33.76    0.88
  -3  -9   6   44.08    1.14
   3  -9  -6   49.28    1.22
   3  -9  -6   48.77    1.28
   3   9   6   44.62    1.09
   3   9   6   42.83    1.11
  -3  -9  -6   50.27    1.22
   3  -9   6   43.60    1.24
   3  -9   6   43.83    1.17
   3  10   6   40.99    1.14
   3 -10  -6   40.48    1.29
  -3 -10   6   38.16    1.13
  -3  10   6   37.63    1.14
   3 -10   6   37.64    1.25
  -3 -10  -6   39.02    1.23
   3 -10   6   38.82    1.24
   4   0   6   36.03    0.65
   4   0   6   36.71    0.74
   4   0   6   36.52    0.58
  -4   0   6   38.27    0.74
  -4   0   6   37.18    0.76
   4   0   6   36.37    0.68
   4   0  -6   39.60    0.80
   4   0   6   35.98    0.73
  -4   0  -6   41.51    0.67
   4   1   6    1.15    0.20
   4   1   6    1.09    0.23
   4  -1  -6    3.28    0.31
  -4  -1   6    1.67    0.23
  -4  -1   6    1.29    0.26
   4   1   6    1.66    0.17
   4   1   6    1.30    0.18
   4   1   6    1.57    0.25
   4  -1  -6    2.97    0.19
  -4   1  -6    2.56    0.17
   4  -1   6    1.36    0.13
  -4  -1  -6    2.99    0.23
   4  -1   6    1.35    0.20
  -4   1   6    1.35    0.24
   4   1  -6    2.39    0.29
  -4   1   6    1.11    0.25
   4  -1   6    1.08    0.26
   4  -1   6    1.42    0.25
   4  -1   6    1.52    0.16
   4   2   6   22.31    0.47
  -4  -2   6   23.53    0.51
   4   2   6   23.97    0.53
  -4  -2   6   23.48    0.63
   4   2   6   23.44    0.55
  -4   2  -6   26.13    0.40
   4   2   6   23.96    0.56
   4  -2  -6   25.94    0.53
  -4  -2   6   23.73    0.60
   4   2  -6   26.10    0.61
   4  -2   6   22.51    0.48
   4  -2   6   23.20    0.51
  -4  -2  -6   26.94    0.56
  -4   2   6   22.67    0.58
  -4   2   6   23.90    0.58
   4  -2   6   24.21    0.61
  -4  -2  -6   25.65    0.39
   4   2  -6   26.84    0.38
   4  -2   6   22.64    0.62
   4   3   6   99.63    1.50
  -4  -3   6   99.25    1.61
   4   3   6  100.88    1.50
   4   3   6  100.96    1.54
   4   3   6   98.86    1.49
   4  -3  -6  108.40    1.61
  -4  -3   6   99.71    1.43
  -4  -3   6  100.06    1.60
  -4  -3  -6  110.33    1.65
   4   3  -6  107.49    1.66
  -4   3   6  101.16    1.59
   4  -3   6  101.95    1.49
   4  -3   6   99.55    1.65
  -4   3   6  102.22    1.58
   4   3  -6  108.28    1.64
   4  -3   6  100.87    1.50
  -4  -3  -6  107.99    1.48
   4  -3   6   99.27    1.60
   4  -4  -6    9.36    0.48
  -4  -4   6   12.32    0.30
  -4  -4   6   11.08    0.50
  -4  -4   6   11.38    0.27
   4   4   6   11.82    0.40
   4   4   6   11.53    0.44
   4  -4  -6    9.39    0.41
  -4  -4   6   11.76    0.47
   4   4   6   11.26    0.42
   4  -4   6   12.28    0.55
   4  -4   6   11.99    0.40
  -4   4   6   11.64    0.48
   4   4  -6    9.35    0.41
  -4   4   6   12.40    0.46
   4   4  -6    8.74    0.38
   4  -4   6   11.28    0.49
  -4  -4  -6    8.54    0.29
   4  -4   6   12.62    0.47
  -4  -4  -6    9.85    0.43
   4   5   6   26.56    0.61
  -4  -5   6   26.22    0.72
   4   5   6   25.50    0.65
   4   5   6   26.61    0.67
  -4  -5   6   26.45    0.67
   4  -5  -6   25.43    0.71
   4  -5   6   26.22    0.70
   4   5  -6   26.61    0.63
   4  -5   6   25.64    0.77
   4  -5   6   26.26    0.59
  -4   5   6   26.03    0.70
   4   5  -6   26.11    0.63
  -4  -5  -6   27.37    0.70
  -4   5   6   27.18    0.62
   4  -5   6   26.12    0.71
  -4  -5  -6   25.35    0.56
   4  -6  -6    9.60    0.60
   4   6   6   11.11    0.52
  -4  -6   6   11.16    0.48
   4   6   6   11.56    0.57
   4  -6  -6    8.95    0.58
  -4  -6   6   11.67    0.57
   4   6   6   11.24    0.45
   4  -6   6   10.77    0.61
  -4  -6  -6    9.51    0.53
   4   6  -6    9.65    0.49
  -4   6   6   11.72    0.59
   4  -6   6   11.65    0.55
   4  -6   6   11.29    0.60
  -4  -6  -6    9.13    0.41
   4  -7  -6  148.03    2.37
   4   7   6  160.09    2.48
  -4  -7   6  165.98    2.54
   4   7   6  161.16    2.47
  -4  -7   6  160.73    2.50
   4  -7  -6  150.86    2.47
   4  -7   6  160.07    2.50
   4  -7   6  157.82    2.51
  -4  -7  -6  145.60    2.36
  -4   7   6  156.03    2.49
   4   7  -6  150.82    2.28
   4  -7   6  160.13    2.60
  -4   7   6  158.03    2.41
   4  -8  -6    0.40    0.38
  -4  -8   6    1.03    0.43
   4   8   6    1.32    0.40
   4   8   6    0.47    0.38
   4  -8  -6    0.62    0.47
   4  -8   6    0.65    0.43
  -4   8   6    0.17    0.36
  -4  -8  -6    0.45    0.40
   4   8  -6    0.99    0.37
   4  -8   6    0.33    0.42
   4  -9  -6   65.58    1.56
   4   9   6   78.82    1.59
   4   9   6   76.85    1.51
   4  -9  -6   64.38    1.40
  -4  -9  -6   63.54    1.43
   4  -9   6   74.41    1.64
   4  -9   6   75.86    1.64
   4  10   6    2.54    0.50
   4  10   6    2.71    0.54
   4 -10  -6    4.03    0.65
   4 -10   6    3.06    0.60
  -4 -10  -6    4.16    0.59
   4 -10   6    1.76    0.57
  -5   0   6   -0.05    0.24
   5   0  -6   -0.06    0.10
   5   0   6   -0.18    0.23
   5   0   6    0.06    0.20
   5   0   6   -0.24    0.23
   5   0   6    0.00    0.14
   5   0   6   -0.07    0.18
  -5   0  -6   -0.27    0.15
   5   0  -6   -0.41    0.24
   5  -1  -6  409.50    5.37
  -5  -1   6  401.77    5.54
   5   1   6  414.27    5.44
   5   1   6  402.15    5.49
  -5   1  -6  410.22    5.34
   5  -1  -6  419.95    5.58
   5   1   6  406.88    5.50
   5   1   6  410.71    5.44
   5   1   6  410.14    5.37
  -5   1   6  409.99    5.54
   5   1  -6  408.82    5.53
   5  -1   6  409.16    5.43
   5  -1   6  407.82    5.53
   5  -1   6  414.71    5.34
   5   1  -6  396.09    5.28
  -5  -1  -6  421.64    5.43
   5  -1   6  414.71    5.55
   5  -1   6  410.01    5.37
   5  -1   6  399.63    5.31
   5   2   6    9.04    0.33
   5   2   6    8.88    0.42
   5  -2  -6    7.39    0.33
   5   2   6    8.07    0.37
  -5  -2   6    8.33    0.44
   5   2   6    7.77    0.41
  -5  -2   6    8.26    0.48
  -5   2  -6    7.62    0.18
   5   2   6    8.27    0.34
   5  -2  -6    8.16    0.47
   5   2  -6    7.93    0.40
  -5  -2  -6    7.67    0.34
   5  -2   6    8.83    0.48
   5  -2   6    7.80    0.38
   5  -2   6    7.73    0.35
   5  -2   6    8.05    0.30
  -5   2   6    8.15    0.43
   5   2  -6    7.79    0.20
   5  -2   6    8.23    0.26
   5   3   6  342.51    4.67
  -5  -3   6  344.79    4.76
  -5  -3   6  345.46    4.74
   5   3   6  340.13    4.62
   5  -3  -6  349.05    4.73
   5   3   6  343.42    4.63
   5  -3   6  348.70    4.63
  -5  -3  -6  352.60    4.76
   5  -3   6  347.64    4.61
  -5   3   6  348.68    4.73
   5   3  -6  349.70    4.80
   5  -3   6  338.97    4.80
  -5   3   6  342.68    4.73
   5   3  -6  355.61    4.78
   5  -3   6  344.48    4.75
  -5  -4   6    6.21    0.44
   5  -4  -6    5.52    0.41
  -5  -4   6    5.79    0.47
   5   4   6    5.66    0.35
   5   4   6    5.89    0.40
   5  -4  -6    4.56    0.37
  -5  -4   6    5.88    0.28
   5   4   6    6.65    0.38
  -5  -4  -6    5.42    0.37
   5   4  -6    5.24    0.37
  -5   4   6    6.38    0.44
   5  -4   6    6.02    0.40
   5  -4   6    5.92    0.37
   5   4  -6    5.80    0.38
  -5   4   6    7.34    0.45
   5  -4   6    6.31    0.44
   5  -4   6    6.75    0.48
  -5  -5   6  152.76    2.31
   5  -5  -6  145.17    2.22
   5   5   6  153.96    2.31
   5   5   6  151.72    2.21
   5   5   6  151.63    2.27
  -5  -5   6  151.00    2.36
   5  -5  -6  144.62    2.24
   5  -5   6  154.15    2.21
   5   5  -6  143.17    2.16
  -5   5   6  152.19    2.34
   5   5  -6  144.15    2.17
   5  -5   6  153.56    2.29
  -5   5   6  150.25    2.27
   5  -5   6  151.41    2.43
  -5  -5  -6  143.59    2.21
   5  -5   6  151.11    2.36
   5  -6  -6    5.27    0.52
   5   6   6    5.38    0.36
  -5  -6   6    5.05    0.49
   5  -6  -6    4.90    0.43
  -5  -6   6    5.10    0.42
   5  -6  -6    5.71    0.50
   5   6   6    4.53    0.40
   5   6   6    4.72    0.40
   5   6  -6    5.35    0.42
  -5  -6  -6    6.40    0.48
   5  -6   6    5.38    0.48
  -5   6   6    4.46    0.45
   5  -6   6    5.00    0.49
   5  -6   6    4.41    0.50
   5   7   6   75.72    1.43
   5  -7  -6   82.81    1.53
   5   7   6   78.34    1.45
   5  -7  -6   84.79    1.66
  -5  -7   6   79.92    1.50
   5  -7   6   79.74    1.52
   5  -7   6   79.16    1.60
  -5   7   6   77.35    1.49
   5   7  -6   85.03    1.50
  -5  -7  -6   83.34    1.56
   5  -7   6   78.38    1.49
   5  -8  -6    4.98    0.58
  -5  -8   6    3.30    0.48
   5  -8  -6    3.70    0.46
   5   8   6    3.39    0.43
   5   8   6    3.81    0.47
   5  -8   6    2.60    0.51
   5   8  -6    3.37    0.44
  -5   8   6    2.96    0.46
  -5  -8  -6    4.35    0.51
   5  -8   6    2.79    0.53
  -5  -9   6   39.53    1.09
   5   9   6   38.80    1.04
   5  -9  -6   40.59    1.20
   5   9   6   39.59    1.08
  -5  -9  -6   40.38    1.18
   5  -9   6   38.34    1.13
   5   9  -6   32.24    1.07
   5  -9   6   39.07    1.25
   5 -10  -6    1.36    0.65
   5  10   6    0.52    0.47
   5  10   6    1.07    0.49
   5 -10   6    0.87    0.54
   5 -10   6   -0.21    0.52
  -5 -10  -6    0.00    0.51
   6   0   6   45.94    0.78
   6   0   6   46.49    0.86
   6   0   6   46.99    0.94
  -6   0   6   48.86    0.95
   6   0   6   46.12    0.83
   6   0  -6   41.45    0.89
   6   0   6   47.15    0.95
   6   0  -6   41.19    0.67
  -6   0  -6   42.22    0.71
   6   1   6    3.37    0.33
   6   1   6    3.48    0.24
   6  -1  -6    3.93    0.26
   6   1   6    3.16    0.28
  -6  -1   6    3.63    0.36
   6   1   6    3.25    0.28
   6  -1  -6    4.58    0.38
  -6   1  -6    4.02    0.21
   6  -1   6    3.62    0.23
   6  -1   6    4.14    0.36
   6  -1   6    3.79    0.29
   6   1  -6    3.52    0.37
   6   1  -6    3.71    0.20
  -6   1   6    3.13    0.35
  -6  -1  -6    4.16    0.27
   6  -1   6    3.19    0.23
   6  -1   6    3.19    0.18
   6  -1   6    3.27    0.35
   6  -2  -6   54.19    0.93
   6   2   6   61.35    1.01
   6   2   6   63.88    1.09
   6   2   6   65.18    1.13
   6   2   6   60.65    1.06
  -6  -2   6   62.38    1.16
   6  -2  -6   55.11    1.10
  -6  -2   6   62.45    1.19
   6  -2   6   60.80    0.96
  -6   2   6   62.43    1.17
  -6  -2  -6   55.72    0.97
   6  -2   6   60.71    1.17
   6  -2   6   62.54    0.97
   6   2  -6   55.07    1.04
   6  -2   6   61.84    1.21
   6  -2   6   62.14    1.07
   6  -3  -6   53.29    0.98
  -6  -3   6   58.72    1.15
   6   3   6   57.47    0.99
  -6  -3   6   58.55    1.11
   6   3   6   58.05    1.04
   6   3   6   55.61    1.00
   6  -3   6   56.68    1.00
   6   3  -6   53.84    1.02
  -6  -3  -6   54.94    0.99
   6  -3   6   55.16    1.17
   6   3  -6   54.46    1.07
  -6   3   6   56.45    1.10
   6  -3   6   57.11    1.13
   6  -3   6   57.13    0.96
   6   4   6   58.92    1.09
   6   4   6   58.94    1.05
  -6  -4   6   57.84    1.13
   6   4   6   58.27    1.07
  -6  -4   6   59.58    1.18
   6  -4  -6   71.47    1.27
   6  -4   6   57.56    1.17
  -6   4   6   58.75    1.17
   6  -4   6   59.18    1.24
  -6   4   6   58.56    1.15
   6   4  -6   70.91    1.30
   6   4  -6   73.43    1.27
   6  -4   6   59.28    1.06
  -6  -4  -6   71.80    1.26
   6  -4   6   59.21    1.06
   6   5   6   24.40    0.61
   6   5   6   23.96    0.71
   6   5   6   23.36    0.65
  -6  -5   6   24.21    0.77
  -6  -5   6   24.58    0.70
   6  -5  -6   26.16    0.75
   6  -5  -6   25.51    0.73
  -6   5   6   24.10    0.71
   6  -5   6   23.30    0.69
  -6   5   6   24.25    0.77
   6   5  -6   24.66    0.71
   6  -5   6   23.58    0.76
   6   5  -6   26.21    0.74
   6  -5   6   23.33    0.88
   6  -5   6   24.21    0.64
  -6  -5  -6   25.69    0.73
  -6  -6   6   28.55    0.77
  -6  -6   6   29.46    0.87
   6   6   6   29.99    0.80
   6   6   6   30.47    0.72
   6  -6  -6   32.49    0.89
   6  -6  -6   32.61    0.86
   6   6   6   29.02    0.78
  -6  -6  -6   32.90    0.87
   6   6  -6   32.90    0.86
   6  -6   6   28.75    0.90
  -6   6   6   30.72    0.87
   6  -6   6   29.31    0.94
   6  -6   6   28.84    0.79
   6  -7  -6  131.69    2.26
   6  -7  -6  132.75    2.29
   6   7   6  123.16    2.08
   6   7   6  127.69    2.10
   6  -7  -6  129.98    2.14
  -6  -7   6  128.96    2.17
   6  -7   6  128.77    2.13
   6  -7   6  129.39    2.26
  -6   7   6  127.24    2.14
  -6  -7  -6  130.96    2.20
   6   7  -6  132.65    2.14
   6   8   6    9.34    0.62
   6  -8  -6    9.62    0.61
   6   8   6    9.72    0.64
  -6  -8   6   10.15    0.70
   6  -8  -6   10.84    0.78
  -6   8   6    9.52    0.69
   6  -8   6   10.34    0.76
   6  -8   6   10.44    0.69
  -6  -8  -6    9.19    0.64
  -6   8   6   10.32    0.58
   6   8  -6    9.60    0.60
   6   9   6   46.27    1.16
   6   9   6   47.48    1.19
   6  -9  -6   50.97    1.38
  -6  -9   6   46.64    1.28
   6  -9   6   47.23    1.34
   6  -9   6   47.94    1.26
   6   9  -6   51.23    1.23
  -6  -9  -6   53.03    1.32
   7   0  -6   -0.02    0.17
   7   0   6    0.18    0.21
  -7   0   6   -0.14    0.29
   7   0   6   -0.13    0.29
   7   0   6    0.37    0.20
   7   0   6    0.11    0.24
  -7   0  -6    0.46    0.19
   7   0  -6   -0.33    0.30
   7  -1  -6  157.80    2.23
   7   1   6  180.96    2.62
   7  -1  -6  160.76    2.44
  -7  -1   6  181.00    2.74
   7   1   6  188.40    2.72
   7   1   6  185.34    2.56
   7   1   6  183.66    2.62
  -7   1  -6  155.12    2.16
   7  -1   6  183.24    2.62
   7  -1   6  182.13    2.55
  -7   1   6  180.20    2.75
   7   1  -6  157.65    2.40
   7  -1   6  182.44    2.74
   7  -1   6  177.89    2.54
  -7  -1  -6  159.15    2.25
   7   2   6    8.91    0.41
   7   2   6    9.76    0.50
  -7  -2   6    9.07    0.52
  -7  -2   6    9.61    0.55
   7   2   6    9.32    0.44
   7  -2  -6    8.74    0.42
   7  -2  -6    8.74    0.54
   7   2   6    9.77    0.44
   7   2  -6    8.81    0.50
   7  -2   6    9.78    0.57
  -7   2   6    8.98    0.53
   7  -2   6    9.93    0.40
   7  -2   6    9.77    0.47
   7  -2   6    8.21    0.31
   7  -2   6    9.50    0.44
  -7  -2  -6    8.44    0.39
   7   3   6  116.68    1.81
   7  -3  -6  117.56    1.80
   7   3   6  117.15    1.87
  -7  -3   6  115.18    1.89
   7   3   6  115.33    1.76
  -7  -3   6  114.63    1.92
   7   3   6  115.14    1.78
   7  -3   6  115.29    1.71
   7   3  -6  116.93    1.89
   7  -3   6  114.88    1.79
   7  -3   6  114.68    1.97
  -7   3   6  114.80    1.91
   7  -3   6  114.53    1.92
   7   3  -6  112.95    1.85
  -7  -3  -6  113.89    1.79
   7   4   6   13.42    0.54
   7   4   6   13.50    0.54
   7  -4  -6    9.10    0.53
  -7  -4   6   12.65    0.57
  -7  -4   6   13.31    0.65
   7   4   6   13.51    0.51
  -7  -4  -6   10.58    0.50
   7  -4   6   13.77    0.69
  -7   4   6   12.76    0.64
   7   4  -6    9.14    0.55
   7  -4   6   13.34    0.50
   7   4  -6    8.61    0.51
   7  -4   6   12.59    0.50
  -7  -5   6  114.28    1.94
   7   5   6  111.43    1.77
   7  -5  -6  128.81    2.06
   7   5   6  115.04    1.86
  -7  -5   6  113.52    1.88
   7  -5  -6  127.21    2.05
   7   5   6  108.92    1.80
  -7   5   6  111.77    1.88
  -7   5   6  111.09    1.90
   7   5  -6  125.48    2.04
   7  -5   6  112.39    1.81
   7  -5   6  115.45    1.79
  -7  -5  -6  124.29    2.03
   7   5  -6  124.89    2.02
   7  -5   6  110.45    2.01
   7   6   6   56.24    1.19
   7   6   6   55.35    1.08
   7  -6  -6   61.43    1.28
   7  -6  -6   59.55    1.22
  -7  -6   6   57.33    1.18
  -7  -6   6   56.19    1.25
   7   6   6   55.43    1.14
   7   6  -6   60.67    1.22
  -7  -6  -6   59.77    1.25
   7   6  -6   61.75    1.24
  -7   6   6   55.69    1.24
   7  -6   6   56.53    1.33
   7  -6   6   56.03    1.18
   7  -7  -6   30.61    0.86
   7  -7  -6   29.02    0.94
   7   7   6   30.14    0.85
  -7  -7   6   29.84    0.95
   7  -7  -6   31.42    1.01
   7   7   6   29.71    0.87
   7  -7   6   30.20    1.02
   7  -7   6   29.75    0.88
  -7  -7  -6   31.37    0.93
  -7   7   6   28.79    0.93
   7   7  -6   30.93    0.87
   7   8   6   39.57    1.03
   7  -8  -6   41.89    1.17
   7   8   6   39.65    1.07
  -7  -8   6   38.51    1.16
   7  -8  -6   40.50    1.19
  -7  -8  -6   41.45    1.13
   7  -8   6   39.17    1.21
   7   8  -6   41.52    1.05
  -7   8   6   37.54    1.07
   7  -8   6   38.64    1.08
  -7  -9   6   17.65    0.95
   7   9   6   17.63    0.82
   7  -9  -6   15.11    0.90
   7   9   6   16.86    0.80
   7  -9   6   16.60    1.04
  -7  -9  -6   15.07    0.84
   7  -9   6   16.94    0.87
   7   9  -6   15.72    0.76
   8   0   6  192.51    2.69
   8   0  -6  194.40    2.93
   8   0   6  188.36    2.86
   8   0   6  186.56    2.71
   8   0   6  191.51    2.75
  -8   0  -6  195.41    2.71
  -8   0   6  190.74    2.90
   8  -1  -6    8.32    0.57
   8   1   6    8.08    0.41
   8   1   6    7.80    0.45
   8  -1  -6    8.51    0.38
   8   1   6    9.17    0.44
  -8  -1   6    8.47    0.54
   8   1   6    8.37    0.53
  -8  -1  -6    7.85    0.40
   8   1  -6    8.15    0.54
   8  -1   6    8.13    0.45
   8  -1   6    7.78    0.41
  -8   1   6    8.00    0.55
   8  -1   6    7.82    0.42
   8  -1   6    8.26    0.56
   8   2   6  280.73    4.00
   8   2   6  278.62    3.90
  -8  -2   6  277.38    4.04
   8  -2  -6  268.11    3.92
   8   2   6  282.23    3.93
   8  -2  -6  267.78    3.73
  -8  -2   6  279.26    4.04
   8   2   6  281.29    3.87
   8  -2   6  280.43    3.92
   8   2  -6  273.87    3.88
   8  -2   6  286.00    4.09
   8  -2   6  282.39    3.92
  -8   2   6  276.37    4.06
  -8  -2  -6  271.18    3.75
   8   3   6   23.42    0.71
   8   3   6   23.46    0.62
  -8  -3   6   22.97    0.78
   8  -3  -6   19.63    0.62
   8   3   6   23.01    0.64
   8   3   6   23.09    0.72
  -8  -3   6   23.08    0.75
   8  -3   6   22.73    0.66
  -8  -3  -6   18.22    0.59
   8  -3   6   23.31    0.82
  -8   3   6   24.68    0.79
   8   3  -6   18.88    0.69
   8   3  -6   18.35    0.67
   8   4   6  123.82    1.99
  -8  -4   6  125.53    2.10
   8   4   6  123.98    2.05
   8   4   6  126.50    1.96
   8   4   6  123.55    1.93
  -8  -4   6  120.14    2.04
   8  -4  -6  123.30    1.97
   8   4  -6  122.76    2.00
   8   4  -6  123.96    2.04
   8  -4   6  122.92    2.16
   8  -4   6  124.47    1.96
   8  -4   6  124.87    1.90
  -8  -4  -6  123.37    1.98
  -8   4   6  128.12    2.11
  -8  -5   6    3.88    0.48
   8  -5  -6    4.48    0.47
   8  -5  -6    4.92    0.45
   8   5   6    3.25    0.39
   8   5   6    3.40    0.40
  -8  -5   6    3.78    0.46
   8   5   6    3.65    0.39
   8   5  -6    4.50    0.45
  -8  -5  -6    5.48    0.46
   8   5  -6    4.20    0.46
   8  -5   6    3.65    0.42
  -8   5   6    3.11    0.43
   8  -5   6    3.47    0.52
   8  -5   6    3.64    0.41
  -8  -6   6   87.29    1.61
   8  -6  -6   86.61    1.64
   8   6   6   88.37    1.65
   8  -6  -6   86.10    1.60
   8   6   6   88.45    1.60
   8   6   6   90.61    1.54
  -8  -6   6   92.35    1.74
   8   6  -6   88.55    1.61
   8  -6   6   87.42    1.79
   8   6  -6   87.66    1.62
  -8   6   6   92.85    1.71
  -8  -6  -6   87.10    1.62
   8  -6   6   90.31    1.62
   8   7   6   36.40    0.96
   8   7   6   35.89    0.98
   8  -7  -6   40.02    1.15
   8  -7  -6   40.12    1.15
  -8  -7   6   33.97    1.05
  -8   7   6   32.90    1.02
   8   7  -6   38.24    1.02
   8  -7   6   35.89    0.97
  -8  -7  -6   40.79    1.08
   8  -7   6   33.87    1.12
   8   8   6   33.50    1.00
  -8  -8   6   35.79    1.16
   8  -8  -6   36.26    1.18
   8   8   6   33.86    1.00
   8  -8  -6   35.70    1.14
  -8  -8  -6   34.79    1.07
   8  -8   6   32.73    1.16
   8  -8   6   33.21    1.07
   8   8  -6   35.55    1.06
   8   9   6    7.91    0.63
  -8  -9   6    8.07    0.76
   8   9   6    8.65    0.68
   8  -9  -6   14.23    0.99
   8   9  -6   14.45    0.84
   8  -9   6    8.98    0.78
  -8  -9  -6   14.88    0.86
   8  -9   6    8.00    0.69
  -9   0  -6    0.04    0.24
   9   0  -6   -0.59    0.35
   9   0   6   -0.10    0.25
  -9   0   6    0.11    0.35
   9   0   6   -0.14    0.26
   9   0   6    0.05    0.33
   9   0   6   -0.02    0.29
   9  -1  -6    3.34    0.46
  -9  -1   6    3.98    0.46
   9   1   6    4.51    0.37
   9   1   6    3.81    0.38
   9   1   6    5.32    0.44
   9   1   6    4.83    0.35
  -9  -1  -6    3.50    0.34
   9  -1   6    4.16    0.39
   9  -1   6    6.13    0.39
  -9   1   6    4.85    0.44
   9   1  -6    3.23    0.43
   9  -1   6    4.94    0.47
   9  -1   6    4.69    0.34
   9  -2  -6   27.97    0.71
  -9  -2   6   27.50    0.85
   9   2   6   26.84    0.80
   9   2   6   27.74    0.69
  -9  -2   6   27.43    0.86
   9   2   6   27.68    0.73
   9  -2  -6   28.18    0.87
   9   2   6   27.90    0.74
  -9   2   6   29.53    0.90
  -9  -2  -6   27.58    0.69
   9  -2   6   26.56    0.75
   9   2  -6   28.57    0.83
   9  -2   6   26.83    0.88
   9   3   6    3.32    0.35
  -9  -3   6    4.18    0.46
   9   3   6    3.40    0.38
   9  -3  -6    5.27    0.42
   9  -3  -6    3.69    0.48
   9   3   6    2.74    0.39
   9   3   6    2.62    0.39
  -9  -3   6    3.22    0.46
  -9  -3  -6    4.00    0.42
   9   3  -6    4.22    0.45
   9   3  -6    4.34    0.45
   9  -3   6    3.20    0.48
  -9   3   6    3.14    0.47
   9  -3   6    2.82    0.38
   9   4   6   48.68    1.02
   9  -4  -6   56.39    1.15
  -9  -4   6   48.23    1.18
  -9  -4   6   51.11    1.17
   9   4   6   48.76    1.11
   9   4   6   49.62    1.02
   9   4   6   51.04    1.08
   9   4  -6   58.52    1.26
   9  -4   6   48.40    1.23
   9   4  -6   57.54    1.27
   9  -4   6   47.63    1.04
  -9   4   6   49.21    1.17
  -9  -4  -6   56.80    1.18
   9   5   6    3.59    0.42
  -9  -5   6    4.40    0.46
   9   5   6    3.49    0.42
   9  -5  -6    4.79    0.46
   9   5   6    3.04    0.45
  -9  -5   6    4.22    0.52
   9   5   6    3.87    0.44
   9  -5   6    4.29    0.55
   9   5  -6    4.91    0.50
  -9  -5  -6    4.98    0.47
   9   5  -6    4.90    0.52
   9  -5   6    3.84    0.45
  -9   5   6    4.07    0.49
   9  -6  -6   45.32    1.05
   9  -6  -6   44.10    1.16
   9   6   6   48.99    1.18
   9   6   6   49.40    1.07
  -9  -6   6   49.59    1.25
  -9  -6   6   53.01    1.19
   9   6   6   48.44    1.11
   9  -6   6   48.63    1.31
  -9   6   6   49.66    1.23
   9  -6   6   44.96    1.18
   9  -6   6   48.44    1.11
  -9  -6  -6   45.23    1.11
   9   6  -6   43.48    1.09
   9   6  -6   44.69    1.14
   9  -7  -6    2.55    0.55
   9   7   6    1.64    0.44
   9  -7  -6    2.08    0.49
  -9  -7   6    1.25    0.52
   9   7   6    0.85    0.42
  -9  -7  -6    3.15    0.50
   9  -7   6    1.55    0.47
  -9   7   6    2.01    0.49
   9   7  -6    2.47    0.47
   9  -7   6    1.32    0.54
   9   8   6   62.61    1.43
   9  -8  -6   64.23    1.52
   9   8   6   63.03    1.41
   9  -8  -6   62.86    1.53
  -9  -8   6   64.95    1.57
   9   8  -6   65.16    1.44
  -9  -8  -6   66.20    1.54
   9  -8   6   60.31    1.40
   9  -8   6   62.32    1.58
  10   0   6  152.67    2.31
  10   0   6  155.44    2.49
  10   0   6  152.90    2.33
  10   0  -6  180.28    2.84
 -10   0   6  152.08    2.54
  10   0   6  152.37    2.37
  10   1   6    6.87    0.53
  10   1   6    6.02    0.44
  10   1   6    7.01    0.46
 -10  -1   6    6.95    0.53
  10  -1  -6    6.75    0.57
  10   1   6    6.49    0.44
  10  -1   6    6.77    0.47
 -10   1   6    6.98    0.59
  10  -1   6    6.61    0.44
  10   1  -6    6.81    0.55
  10  -1   6    6.74    0.46
 -10  -1  -6    6.85    0.45
  10  -1   6    6.82    0.54
 -10  -2   6  263.33    3.96
 -10  -2   6  264.48    3.94
  10   2   6  263.50    3.80
  10   2   6  265.48    3.81
  10   2   6  266.21    3.76
  10   2   6  267.86    3.91
  10  -2  -6  265.60    3.97
  10  -2   6  266.06    3.82
 -10   2   6  266.45    3.99
  10  -2   6  266.43    3.98
  10   2  -6  272.98    3.95
 -10  -2  -6  264.61    3.77
  10   3   6    0.87    0.34
  10  -3  -6   -0.04    0.41
 -10  -3   6   -0.12    0.41
  10   3   6    0.16    0.37
  10  -3  -6    0.49    0.33
  10   3   6    0.32    0.34
 -10  -3   6    0.96    0.41
  10   3   6    0.10    0.31
 -10  -3  -6    0.22    0.36
  10  -3   6    0.44    0.35
  10   3  -6    0.25    0.39
 -10   3   6    0.24    0.43
  10  -3   6    0.94    0.46
 -10  -4   6   92.67    1.79
 -10  -4   6   94.04    1.76
  10   4   6   93.70    1.68
  10   4   6   95.62    1.64
  10   4   6   93.41    1.76
  10  -4  -6   85.23    1.57
  10   4   6   95.62    1.63
 -10   4   6   91.81    1.82
  10   4  -6   85.65    1.66
  10  -4   6   92.61    1.85
 -10  -4  -6   84.99    1.55
  10   4  -6   85.85    1.66
  10  -4   6   94.03    1.66
  10   5   6   10.07    0.63
  10   5   6   11.28    0.61
 -10  -5   6   12.06    0.73
  10  -5  -6   11.59    0.70
  10   5   6   11.52    0.69
 -10  -5   6   11.69    0.75
  10   5   6   10.86    0.63
 -10   5   6   12.61    0.73
  10  -5   6   10.10    0.72
 -10  -5  -6   11.17    0.65
  10   5  -6   12.13    0.70
  10  -5   6   11.64    0.63
  10   5  -6   11.26    0.68
  10  -6  -6   95.76    1.77
 -10  -6   6  106.10    2.03
  10   6   6  105.79    1.95
 -10  -6   6  107.24    1.96
  10   6   6  110.38    2.02
  10   6   6  106.53    1.89
  10  -6   6  106.82    2.10
 -10  -6  -6   91.87    1.75
  10  -6   6  107.57    1.86
  10   6  -6   92.94    1.78
  10   6  -6   90.03    1.75
  10   7   6   -0.14    0.45
  10   7   6    0.13    0.42
  10   7   6   -0.50    0.50
  10  -7  -6   -0.02    0.50
  10  -7  -6    0.56    0.52
 -10  -7   6    0.08    0.51
 -10  -7  -6   -0.03    0.45
  10   7  -6    0.27    0.43
 -10   7   6    0.79    0.46
  10  -7   6   -0.28    0.51
  10  -8  -6   30.05    1.08
  10   8   6   28.78    1.07
 -10  -8   6   27.14    1.07
  10  -8  -6   31.34    1.12
  10   8   6   30.16    1.00
  10  -8   6   26.78    1.12
 -10  -8  -6   32.17    1.09
  10   8  -6   31.45    1.10
 -11   0   6   -0.45    0.42
  11   0   6   -0.24    0.32
  11   0   6   -0.13    0.33
  11   0  -6    0.06    0.42
  11   0   6   -0.04    0.33
  11   0   6   -0.53    0.38
  11  -1  -6   31.99    0.99
  11   1   6   34.46    0.92
  11   1   6   35.48    0.92
  11   1   6   34.68    0.89
  11   1   6   35.20    1.01
 -11  -1   6   36.48    1.08
 -11   1   6   36.12    1.09
  11   1  -6   31.78    0.98
  11  -1   6   34.51    0.91
  11  -1   6   34.15    0.84
 -11  -1  -6   30.57    0.78
  11  -1   6   34.78    1.03
  11   2   6    8.47    0.57
  11   2   6    9.03    0.59
 -11  -2   6    9.19    0.70
 -11  -2   6    7.97    0.63
  11   2   6    8.33    0.60
  11  -2  -6   11.46    0.72
  11   2   6    8.40    0.55
  11   2  -6   12.28    0.71
  11  -2   6    8.61    0.63
 -11   2   6    9.90    0.72
 -11  -2  -6   12.53    0.55
  11  -2   6    8.62    0.59
 -11  -3   6   59.35    1.35
  11   3   6   56.26    1.29
  11  -3  -6   60.38    1.38
  11   3   6   58.67    1.22
  11   3   6   56.48    1.25
  11   3   6   56.01    1.19
 -11  -3   6   58.64    1.36
 -11   3   6   56.46    1.37
  11   3  -6   60.34    1.35
 -11  -3  -6   60.54    1.25
  11  -3   6   58.04    1.24
  11  -3   6   59.93    1.40
  11   4   6   20.02    0.77
  11   4   6   19.20    0.71
 -11  -4   6   18.09    0.86
  11   4   6   19.19    0.81
  11   4   6   18.83    0.76
 -11  -4   6   19.17    0.83
  11  -4   6   19.45    0.92
 -11   4   6   19.79    0.87
  11  -4   6   19.63    0.82
  11   4  -6   22.63    0.94
 -11  -4  -6   21.71    0.77
  11   4  -6   20.94    0.92
  11   5   6   29.32    0.89
 -11  -5   6   30.23    1.05
  11   5   6   32.32    1.00
  11   5   6   31.46    1.00
  11   5   6   31.79    0.88
  11  -5  -6   26.70    0.93
 -11  -5   6   31.20    1.03
  11  -5   6   30.95    1.10
 -11  -5  -6   28.93    0.91
 -11   5   6   30.70    1.09
  11   5  -6   28.28    0.96
  11   5  -6   28.30    1.01
  11  -5   6   29.49    0.96
  11   6   6   46.94    1.15
  11   6   6   48.13    1.24
 -11  -6   6   47.37    1.30
  11   6   6   47.51    1.20
  11  -6  -6   44.88    1.17
  11   6  -6   44.90    1.20
  11  -6   6   45.75    1.17
  11  -6   6   45.52    1.34
  11   6  -6   44.91    1.25
 -11  -6  -6   45.26    1.18
  11   7   6   27.35    1.04
 -11  -7   6   28.28    1.08
  11   7   6   27.92    1.03
  11   7   6   26.56    0.93
  11  -7  -6   29.07    1.09
  11  -7  -6   28.93    1.07
  11   7  -6   30.50    1.09
  11   7  -6   29.34    1.03
 -11  -7  -6   28.53    1.09
 -11   7   6   28.40    1.06
  11  -7   6   24.96    1.10
  12   0   6   61.65    1.26
 -12   0   6   61.17    1.46
  12   0  -6   64.88    1.46
  12   0   6   61.59    1.42
  12   0   6   62.45    1.30
  12   1   6    5.88    0.58
  12  -1  -6    4.70    0.58
  12   1   6    6.20    0.51
  12   1   6    5.45    0.50
  12   1   6    6.29    0.51
 -12  -1   6    6.45    0.64
  12  -1   6    5.54    0.51
  12  -1   6    5.56    0.58
  12   1  -6    5.61    0.58
  12  -1   6    4.79    0.43
 -12   1   6    6.05    0.65
 -12  -2   6   77.89    1.68
 -12  -2   6   80.68    1.66
  12   2   6   77.93    1.51
  12   2   6   76.61    1.62
  12  -2  -6   81.76    1.68
  12   2   6   79.80    1.53
  12   2   6   78.83    1.48
  12  -2   6   81.27    1.55
  12   2  -6   80.22    1.65
 -12   2   6   79.65    1.71
  12  -2   6   79.14    1.67
 -12  -2  -6   80.21    1.46
 -12  -3   6    7.14    0.64
  12   3   6    7.46    0.55
  12  -3  -6    4.27    0.57
  12   3   6    6.42    0.55
 -12  -3   6    6.90    0.63
  12   3   6    7.04    0.60
  12   3   6    6.49    0.52
 -12   3   6    6.75    0.66
  12   3  -6    4.07    0.56
  12  -3   6    6.59    0.57
 -12  -3  -6    3.81    0.48
  12  -3   6    6.10    0.64
  12   4   6   23.23    0.81
  12   4   6   21.75    0.91
 -12  -4   6   22.26    0.95
  12   4   6   21.25    0.96
 -12  -4   6   22.39    0.99
  12   4   6   21.28    0.84
 -12  -4  -6   20.29    0.78
  12  -4   6   24.80    0.86
 -12   4   6   21.77    0.95
  12   4  -6   21.12    0.96
  12  -4   6   22.76    0.99
  12   4  -6   21.32    0.91
 -12  -5   6   23.39    0.99
 -12  -5   6   23.11    0.97
  12   5   6   23.53    0.90
  12   5   6   24.07    0.88
  12   5   6   22.95    0.93
  12   5   6   21.99    0.88
  12  -5   6   24.05    0.87
 -12  -5  -6   21.74    0.85
  12  -5   6   23.45    1.03
  12   5  -6   21.66    1.01
  12   5  -6   22.38    1.00
 -12   5   6   22.98    0.97
 -12  -6   6   35.11    1.18
  12   6   6   35.61    1.14
  12   6   6   35.45    1.05
  12   6   6   35.08    1.13
  12  -6   6   34.48    1.21
  12  -6   6   37.05    1.10
  12   6  -6   35.65    1.19
 -12  -6  -6   37.47    1.11
  13   0  -6    0.24    0.48
 -13   0   6    0.50    0.51
  13   0   6   -0.64    0.46
  13   0   6    0.20    0.38
  13   0   6    0.13    0.42
 -13  -1   6  125.34    2.35
  13  -1  -6  116.13    2.18
  13   1   6  121.47    2.12
  13   1   6  122.84    2.14
  13   1   6  124.86    2.27
  13   1   6  121.27    2.11
  13   1  -6  118.01    2.18
 -13   1   6  123.41    2.35
  13  -1   6  129.03    2.17
  13  -1   6  125.02    2.29
  13   2   6    0.06    0.47
  13  -2  -6    0.28    0.50
  13   2   6    0.02    0.40
  13   2   6    0.20    0.43
 -13  -2   6    0.87    0.50
  13   2   6    0.57    0.39
  13  -2   6    0.17    0.49
  13   2  -6   -0.02    0.47
 -13   2   6   -0.29    0.52
  13  -2   6    0.73    0.43
 -13  -3   6  101.13    2.03
  13   3   6  100.59    1.85
  13  -3  -6   98.79    1.97
  13   3   6  101.77    1.91
 -13  -3   6   99.78    1.98
  13   3   6   97.94    1.96
  13   3   6  102.66    1.87
  13  -3   6  101.32    2.04
  13  -3   6  100.16    1.89
 -13  -3  -6   98.74    1.78
  13   3  -6  101.19    1.96
 -13   3   6   99.29    2.04
  13   4   6    1.39    0.44
 -13  -4   6    2.08    0.55
  13   4   6    1.87    0.51
 -13  -4   6    2.30    0.63
  13   4   6    0.85    0.44
  13   4   6    1.35    0.46
  13  -4   6    0.70    0.45
 -13   4   6    1.33    0.57
 -13  -4  -6    1.17    0.44
  13  -4   6    1.70    0.57
  13   4  -6    1.25    0.52
  13   5   6   64.38    1.44
  13   5   6   67.75    1.60
 -13  -5   6   68.35    1.56
  13   5   6   63.52    1.43
 -13  -5   6   64.18    1.58
  13   5   6   64.23    1.53
 -13  -5  -6   82.26    1.66
  13  -5   6   68.31    1.47
  13   5  -6   81.48    1.81
  13  -5   6   63.75    1.63
  13   5  -6   75.76    1.71
 -13   5   6   64.00    1.58
  14   0   6    1.62    0.44
 -14   0   6    1.90    0.59
  14   0   6    3.15    0.58
  14   0   6    1.72    0.48
  14   0  -6    1.36    0.54
 -14  -1   6    3.03    0.61
  14  -1  -6    1.48    0.55
  14   1   6    1.87    0.45
  14   1   6    2.94    0.57
  14   1   6    1.99    0.48
 -14   1   6    2.28    0.60
  14  -1   6    1.66    0.55
  14   1  -6    0.89    0.52
  14  -1   6    1.60    0.55
  14   2   6    1.76    0.46
  14   2   6    1.60    0.53
  14   2   6    1.65    0.51
  14   2   6    1.98    0.54
 -14  -2   6    2.39    0.59
  14  -2  -6    2.09    0.57
  14  -2   6    0.93    0.49
  14   2  -6    2.22    0.57
 -14   2   6    2.25    0.61
  14  -2   6    2.18    0.58
  14   3   6   16.89    0.86
 -14  -3   6   16.44    0.92
  14   3   6   16.72    1.00
  14   3   6   16.65    0.83
 -14  -3   6   17.08    0.94
  14   3   6   16.95    0.81
  14  -3  -6   12.62    0.86
  14  -3   6   16.09    0.85
 -14   3   6   15.76    0.97
  14  -3   6   16.27    0.96
  14   3  -6   12.90    0.87
  14   4   6    2.30    0.50
 -14  -4   6    1.69    0.56
  14   4   6    0.96    0.48
 -14  -4   6    1.47    0.59
  14   4   6    0.90    0.53
  14   4   6    1.92    0.49
  14  -4   6    0.91    0.49
  14   4  -6    1.31    0.55
  14  -4   6    1.41    0.56
 -14   4   6    1.02    0.57
 -14  -4  -6    2.10    0.54
  15   0   6   -0.32    0.59
 -15   0   6    0.24    0.56
  15   0  -6    0.47    0.55
  15   0   6    0.46    0.48
  15   1   6   88.43    1.95
  15   1   6   86.98    1.78
  15  -1  -6   82.39    1.83
  15   1   6   85.42    1.76
 -15  -1   6   86.82    1.98
 -15   1   6   87.19    1.98
  15   1  -6   84.34    1.86
  15  -1   6   87.24    1.91
  15  -1   6   89.08    1.81
  15  -2  -6    2.63    0.59
  15   2   6    0.83    0.54
  15   2   6    2.40    0.54
 -15  -2   6    2.51    0.62
  15   2   6    1.82    0.51
  15  -2   6    1.06    0.56
 -15   2   6    2.40    0.63
  15  -2   6    1.07    0.53
  15   2  -6    2.49    0.60
   0   0   7    0.12    0.20
   0   0   7    0.06    0.15
   0   0   7   -0.19    0.16
   0   0   7    0.03    0.14
   0  -1   7   17.09    0.36
   0   1   7   17.05    0.43
   0  -1   7   17.45    0.41
   0  -1   7   16.65    0.48
   0   1   7   17.02    0.46
   0   1   7   16.31    0.43
   0  -1  -7   11.61    0.41
   0  -1   7   16.87    0.39
   0   2   7    0.34    0.21
   0   2   7   -0.13    0.18
   0  -2   7    0.17    0.16
   0  -2  -7    0.03    0.22
   0   2   7    0.04    0.18
   0  -2   7   -0.04    0.13
   0   2  -7    0.28    0.11
   0  -2   7   -0.15    0.21
   0  -2   7   -0.02    0.08
   0  -3   7  152.99    2.08
   0   3  -7  132.53    1.80
   0   3   7  151.28    2.17
   0   3   7  151.85    2.13
   0   3   7  153.15    2.20
   0  -3   7  152.47    2.13
   0  -3   7  153.84    2.24
   0  -3  -7  134.66    1.99
   0   4  -7    0.71    0.14
   0  -4   7    0.07    0.23
   0  -4   7    0.42    0.20
   0  -4  -7    0.86    0.26
   0  -4   7    0.00    0.23
   0   4   7    0.52    0.25
   0   4   7    0.11    0.14
   0   4   7   -0.01    0.23
   0  -4   7    0.21    0.13
   0  -5  -7   54.89    1.07
   0   5   7   60.88    1.05
   0  -5   7   61.39    1.05
   0  -5   7   59.60    1.11
   0  -5   7   59.68    1.12
   0  -5  -7   55.36    1.08
   0  -5   7   61.15    1.04
   0   5   7   60.16    1.12
   0   5  -7   57.32    1.07
   0  -6   7   -0.09    0.32
   0   6   7    0.15    0.30
   0  -6  -7   -0.38    0.33
   0  -6   7    0.04    0.27
   0   6   7    0.09    0.23
   0  -6   7   -0.15    0.27
   0  -6  -7    0.24    0.33
   0  -7   7  159.55    2.46
   0   7   7  167.63    2.52
   0  -7  -7  182.74    2.80
   0  -7  -7  182.99    2.78
   0  -7   7  162.12    2.54
   0  -7   7  162.98    2.49
   0   7   7  162.95    2.39
   0   7   7  161.35    2.53
   0  -8   7    0.66    0.41
   0  -8  -7   -0.05    0.42
   0  -8  -7   -0.10    0.39
   0   8   7   -0.37    0.39
   0   8   7   -0.30    0.36
   0  -9  -7   66.37    1.48
   0  -9  -7   67.11    1.42
   0  -9   7   45.86    1.24
   0   9   7   48.51    1.17
   0   9   7   47.44    1.19
   0  10   7   -0.41    0.52
   0 -10  -7    0.39    0.54
   0 -10  -7   -0.10    0.50
   0 -10   7   -0.19    0.48
   1   0   7    0.09    0.16
  -1   0   7    0.22    0.15
   1   0   7   -0.10    0.14
  -1   0  -7   -0.08    0.17
  -1   0   7   -0.16    0.20
  -1   0   7   -0.04    0.17
   1   0   7   -0.21    0.16
   1   0   7   -0.22    0.18
  -1   0   7   -0.11    0.11
   1   1   7  429.77    5.64
   1   1   7  432.14    5.67
  -1  -1   7  434.70    5.73
  -1  -1   7  418.48    5.57
  -1  -1   7  430.18    5.59
   1   1   7  429.84    5.64
  -1  -1   7  431.29    5.62
  -1   1   7  432.03    5.65
   1  -1   7  427.05    5.62
   1   1  -7  391.44    5.18
  -1   1   7  423.94    5.68
  -1  -1  -7  400.17    5.26
   1  -1   7  425.40    5.71
   1  -1   7  427.79    5.64
   1  -1   7  437.12    5.67
  -1   1   7  415.72    5.65
   1   2   7    8.26    0.31
   1   2   7    8.48    0.34
  -1  -2   7    8.47    0.29
  -1  -2   7    8.34    0.22
   1   2   7    7.95    0.34
   1  -2  -7    9.56    0.42
  -1  -2   7    8.50    0.38
  -1  -2   7    7.95    0.23
  -1   2   7    8.46    0.35
   1  -2   7    8.35    0.30
  -1   2   7    8.22    0.35
   1   2  -7    9.27    0.29
   1  -2   7    8.14    0.35
   1  -2   7    9.10    0.39
  -1   2   7    8.20    0.35
  -1  -2  -7    9.73    0.38
   1   3   7  289.38    3.90
  -1  -3   7  292.27    3.85
   1   3   7  292.71    3.97
   1  -3  -7  307.79    4.14
  -1  -3   7  286.61    3.85
  -1   3  -7  292.44    3.88
  -1  -3   7  291.98    4.02
   1   3   7  292.05    3.94
   1  -3   7  295.42    4.03
  -1   3   7  289.80    3.92
   1  -3   7  288.08    3.96
   1   3  -7  299.25    3.97
  -1   3   7  299.51    3.99
  -1   3   7  293.06    3.95
  -1  -3  -7  302.90    4.10
   1  -3   7  293.91    3.87
   1   4   7    1.05    0.22
  -1  -4   7    1.33    0.27
   1   4   7    0.83    0.26
  -1  -4   7    0.98    0.14
  -1  -4   7    1.14    0.19
   1  -4  -7    2.23    0.32
  -1  -4   7    1.50    0.30
   1   4   7    1.27    0.17
   1  -4   7    1.28    0.16
  -1   4   7    0.90    0.25
  -1   4   7    1.45    0.19
   1  -4   7    1.10    0.28
   1  -4   7    1.15    0.27
   1   4  -7    2.71    0.20
   1  -4   7    0.88    0.23
  -1  -4  -7    2.22    0.29
  -1  -4  -7    2.30    0.29
  -1   4   7    1.05    0.27
   1  -5  -7  200.45    2.93
   1   5   7  188.57    2.71
  -1  -5   7  186.16    2.73
   1  -5  -7  198.42    2.91
  -1  -5   7  186.00    2.69
   1   5   7  185.05    2.71
  -1  -5   7  184.90    2.74
   1   5   7  186.46    2.65
  -1  -5   7  187.89    2.63
  -1  -5  -7  201.82    2.90
  -1  -5  -7  198.26    2.85
   1   5  -7  196.71    2.73
  -1   5   7  189.07    2.67
   1  -5   7  194.07    2.77
   1  -5   7  184.03    2.73
   1  -5   7  189.85    2.71
  -1   5   7  188.63    2.73
  -1  -6   7   25.86    0.69
  -1  -6   7   25.18    0.73
   1  -6  -7   24.75    0.74
  -1  -6   7   25.15    0.64
   1   6   7   25.90    0.74
   1  -6  -7   25.28    0.74
   1   6   7   25.70    0.62
  -1  -6   7   25.40    0.68
   1   6   7   25.39    0.72
   1  -6   7   26.41    0.69
  -1  -6  -7   24.73    0.70
   1  -6   7   25.79    0.77
  -1   6   7   26.01    0.67
   1  -6   7   26.23    0.71
  -1   6   7   26.14    0.74
  -1  -6  -7   27.88    0.73
  -1  -7   7   76.00    1.44
   1   7   7   76.22    1.30
   1  -7  -7   75.78    1.46
   1   7   7   72.73    1.41
  -1  -7   7   75.88    1.36
   1   7   7   77.41    1.40
   1  -7  -7   77.53    1.45
  -1   7   7   76.90    1.32
   1  -7   7   76.99    1.42
  -1   7   7   76.04    1.42
   1  -7   7   76.93    1.39
  -1  -7  -7   78.13    1.45
  -1  -7  -7   76.66    1.41
   1  -7   7   77.00    1.45
   1  -8  -7   11.02    0.73
   1   8   7   11.95    0.62
   1   8   7   12.42    0.66
   1  -8  -7   11.14    0.66
  -1  -8   7   13.55    0.68
   1  -8   7   12.95    0.64
  -1  -8  -7    9.81    0.58
  -1   8   7   13.39    0.68
  -1  -8  -7   11.48    0.66
  -1   8   7   12.98    0.69
   1  -8   7   12.03    0.68
  -1  -9   7   48.06    1.21
   1  -9  -7   46.14    1.16
   1  -9  -7   44.82    1.17
   1   9   7   49.33    1.19
   1   9   7   48.70    1.20
  -1   9   7   47.23    1.18
   1  -9   7   47.67    1.26
  -1   9   7   47.76    1.21
  -1  -9  -7   44.99    1.17
  -1  -9  -7   44.71    1.10
   1 -10  -7   13.53    0.81
   1 -10  -7   15.06    0.89
   1  10   7   13.21    0.80
  -1 -10   7   14.69    0.82
  -1  10   7   13.27    0.82
  -1 -10  -7   14.61    0.92
  -1 -10  -7   15.51    0.84
   1 -10   7   12.54    0.81
   2   0  -7   91.68    1.39
  -2   0   7   63.35    1.01
   2   0   7   63.66    0.88
  -2   0   7   62.30    0.87
  -2   0  -7   94.05    1.36
  -2   0   7   63.93    1.08
   2   0   7   63.74    1.06
   2   0   7   65.63    0.98
   2   0   7   64.04    1.02
   2   0   7   63.58    1.00
  -2   0   7   63.23    1.01
   2   1   7    2.15    0.25
   2   1   7    2.65    0.22
   2   1   7    2.76    0.24
   2   1   7    2.02    0.21
  -2   1  -7    4.16    0.23
  -2  -1   7    2.26    0.19
   2   1   7    2.27    0.16
  -2  -1   7    2.02    0.27
  -2  -1   7    2.14    0.20
   2   1  -7    4.05    0.28
   2  -1   7    2.24    0.25
  -2   1   7    2.37    0.23
  -2   1   7    2.36    0.25
   2  -1   7    2.46    0.22
   2  -1   7    2.45    0.26
   2  -1   7    2.39    0.16
  -2   1   7    2.59    0.23
  -2  -1  -7    4.41    0.30
   2   2   7  189.43    2.59
  -2  -2   7  186.38    2.52
   2   2   7  187.89    2.53
   2   2   7  184.51    2.57
   2   2   7  188.33    2.58
  -2  -2   7  184.00    2.48
  -2  -2   7  183.86    2.66
   2  -2   7  185.13    2.65
  -2   2   7  182.07    2.60
   2   2  -7  198.03    2.68
   2  -2   7  187.04    2.54
  -2  -2  -7  194.61    2.73
   2  -2   7  180.74    2.62
  -2   2   7  185.99    2.62
  -2   2   7  187.52    2.60
  -2  -3   7   83.75    1.13
   2   3   7   87.22    1.36
   2  -3  -7   82.13    1.39
  -2  -3   7   86.02    1.23
   2   3   7   85.67    1.32
   2   3   7   87.14    1.32
  -2  -3   7   86.19    1.41
   2   3   7   86.14    1.28
  -2  -3  -7   83.61    1.33
   2  -3   7   86.01    1.39
   2  -3   7   85.96    1.41
   2  -3   7   87.21    1.27
  -2   3   7   87.75    1.35
  -2   3   7   85.60    1.38
   2  -3   7   84.68    1.34
  -2   3   7   83.57    1.31
   2   3  -7   83.31    1.25
  -2  -4   7  113.13    1.75
   2  -4  -7   91.25    1.53
  -2  -4   7  111.69    1.73
   2   4   7  111.37    1.68
   2   4   7  111.56    1.71
   2   4   7  110.78    1.58
  -2  -4   7  111.17    1.53
   2   4   7  111.08    1.66
  -2  -4  -7   91.09    1.40
  -2   4   7  112.19    1.70
   2   4  -7   92.90    1.38
   2  -4   7  112.05    1.59
   2   4  -7   92.01    1.40
  -2  -4  -7   93.28    1.49
   2  -4   7  111.61    1.72
   2  -4   7  111.06    1.76
  -2   4   7  110.67    1.73
  -2   4   7  109.46    1.63
   2  -4   7  110.66    1.75
   2   5   7   25.09    0.65
   2   5   7   23.70    0.63
  -2  -5   7   24.84    0.68
  -2  -5   7   24.79    0.68
   2  -5  -7   28.07    0.75
   2   5   7   25.21    0.59
   2  -5   7   23.51    0.65
  -2   5   7   23.93    0.62
   2  -5   7   23.80    0.66
  -2  -5  -7   28.03    0.64
   2  -5   7   23.85    0.67
   2   5  -7   28.06    0.61
  -2  -5  -7   27.97    0.72
  -2   5   7   24.62    0.67
   2   6   7  104.64    1.74
   2   6   7  109.68    1.76
   2  -6  -7   90.08    1.61
  -2  -6   7  107.40    1.73
   2  -6  -7   89.20    1.57
  -2  -6   7  106.00    1.74
   2   6   7  106.14    1.65
   2   6  -7   89.06    1.42
  -2   6   7  109.55    1.79
   2  -6   7  106.33    1.77
  -2  -6  -7   89.79    1.56
   2  -6   7  108.49    1.77
  -2   6   7  107.76    1.71
   2  -6   7  106.00    1.77
  -2  -6  -7   92.06    1.48
  -2  -7   7   75.57    1.45
   2  -7  -7   73.76    1.45
  -2  -7   7   76.48    1.39
   2  -7  -7   72.72    1.43
[truncated: 13,933,145 more chars]
